# Supplementary material for: Revision of the rove beetle genus Antimerus (Coleoptera, Staphylinidae, Staphylininae), a puzzling endemic Australian lineage of the tribe Staphylinini
Source: Zookeys. 2010 Nov 10;(67):21–63. doi: 10.3897/zookeys.67.704 (PMC3088419; doi:10.3897/zookeys.67.704)
Supplement: XML Treatment for Antimerus [file zookeys.67.704-treatment1.xml]

<!DOCTYPE tp:taxon-treatment
  PUBLIC "-//TaxonX//DTD Taxonomic Treatment Publishing DTD v0 20100105//EN" "tax-treatment-NSO.dtd">
<tp:taxon-treatment xmlns:tp="http://www.plazi.org/taxpub"><tp:treatment-meta><mixed-citation publication-type="journal"><person-group><name><surname>Solodovnikov</surname><given-names>A.</given-names></name><name><surname>Newton</surname><given-names>A. F.</given-names></name></person-group><article-title>Revision of the rove beetle genus <italic>Antimerus</italic> (Coleoptera, Staphylinidae, Staphylininae), a puzzling endemic Australian lineage of the tribe Staphylinini</article-title><source>Zookeys</source><day>10</day><month>11</month><year>2010</year><volume>2010</volume><issue>67</issue><fpage>21</fpage><lpage>63</lpage><pub-id pub-id-type="doi">10.3897/zookeys.67.704</pub-id></mixed-citation></tp:treatment-meta><tp:nomenclature><label>Genus</label><tp:taxon-name>
                        <tp:taxon-name-part taxon-name-part-type="genus">Antimerus</tp:taxon-name-part>
                    </tp:taxon-name><tp:taxon-authority>Fauvel, 1878</tp:taxon-authority><tp:nomenclature-citation-list><tp:nomenclature-citation><tp:taxon-name>Antimerus</tp:taxon-name><comment><xref ref-type="bibr" rid="B7">Fauvel 1878: 550</xref>.</comment></tp:nomenclature-citation></tp:nomenclature-citation-list></tp:nomenclature><tp:treatment-sec sec-type="Type species"><title>Type species:</title><p><tp:taxon-name>Antimerus smaragdinus</tp:taxon-name> Fauvel, 1878 (by monotypy).</p></tp:treatment-sec><tp:treatment-sec sec-type="Diagnostic description"><title>Diagnostic description.</title><p>(<xref ref-type="fig" rid="F1">Figs 1</xref><xref ref-type="fig" rid="F2"/>–<xref ref-type="fig" rid="F3">18</xref>, <xref ref-type="fig" rid="F4">21</xref><xref ref-type="fig" rid="F5"/><xref ref-type="fig" rid="F6"/>–<xref ref-type="fig" rid="F7">42</xref>). Large <tp:taxon-name>Staphylinini</tp:taxon-name> (13–20 mm extended), robust, more or less parallel-sided with head about as wide as pronotum, elytra and abdomen (<xref ref-type="fig" rid="F2">Figs 9</xref>–<xref ref-type="fig" rid="F3">18</xref>).</p><p>Head transverse; neck about half as wide as head, distinct at sides but not or indistinctly marked dorsally; eye large, occupying more than half of side of head; temple short, hind angle of head broadly rounded or indistinct; antenna slender, longer than head width, increasingly densely pubescent from about antennomere 6 to apex; labrum (<xref ref-type="fig" rid="F1">Fig. 1</xref>) very short and wide, about 2/3 as wide as head, with sclerotized anterior margin and acute median emargination; mandible (<xref ref-type="fig" rid="F1">Fig. 3</xref>) long, slender, falcate, about as long as head excluding neck, with narrow bladelike medial edge along apical half or more, edentate or at most with one small tooth along medial edge of basal half, with <!--PageBreak--><!--PageBreak-->short abruptly expanded base, and without prostheca (except <tp:taxon-name>Antimerus auricomus</tp:taxon-name> with very slender prostheca no longer than width of mandible at base); maxillary (<xref ref-type="fig" rid="F1">Fig. 4</xref>) and labial (<xref ref-type="fig" rid="F1">Fig. 2</xref>) palps with robust, elongate apical palpomeres that are about as wide or wider than more basal palpomeres and with abruptly truncate apices; galea and lacinia<!--PageBreak--> densely setose; paraglossa very long, fingerlike, with comb of strong setae along mesial edge; glossae short, densely setose; prementum small, transverse; mentum transverse, broadly emarginate at apex; gular sutures (<xref ref-type="fig" rid="F1">Fig. 6</xref>) complete, closely approximate through much of length; postgenal (<xref ref-type="fig" rid="F1">Fig. 6</xref>, pg) and ventral basal (<xref ref-type="fig" rid="F1">Fig. 6</xref>, vb) ridges well-developed, nuchal ridge absent, infraorbital ridge (<xref ref-type="fig" rid="F1">Fig. 6</xref>, io) rudimental, short.</p><fig id="F1" position="float" orientation="portrait"><label>Figures 1–8.</label><caption><p>Morphology of the genus <tp:taxon-name>Antimerus</tp:taxon-name> (based on <tp:taxon-name>Antimerus smaragdinus</tp:taxon-name>): <bold>1</bold> labrum dorsally <bold>2</bold> labium ventrally <bold>3</bold> right mandible dorsally) <bold>4</bold> left maxilla ventrally <bold>5</bold> prothorax ventrally (left anterior leg removed) <bold>6</bold> head capsule latero-ventrally <bold>7</bold> meso- and metathorax, ventrally (left middle leg removed) <bold>7a</bold> male terminalia ventrally (sternite IX, tergum X and lateral sclerites of tergite IX, chaetotaxy shown on sternite IX and left lateral sclerite only) <bold>8</bold> meso- and metathorax with fused abdominal tergite I, dorsally (right elytron removed); <italic>io</italic>, infraorbital ridge, <italic>msa</italic>, median sclerotized area; <italic>ns</italic>, notosternal suture; <italic>pg,</italic> postgenal ridge; <italic>vb,</italic> ventral basal ridge; <italic>spi</italic>, spiracle; <italic>tI</italic>, abdominal tergite I.</p></caption><graphic xmlns:xlink="http://www.w3.org/1999/xlink" xlink:href="ZooKeys-067-021-g001.jpg" position="float" orientation="portrait" xlink:type="simple"/></fig><fig id="F2" position="float" orientation="portrait"><label>Figures 9–14.</label><caption><p>Species of <tp:taxon-name>Antimerus</tp:taxon-name>, habitus: <bold>9</bold> <tp:taxon-name>Antimerus auricomus</tp:taxon-name> <bold>10</bold> <tp:taxon-name>Antimerus posttibialis</tp:taxon-name> <bold>11</bold> <tp:taxon-name>Antimerus smaragdinus</tp:taxon-name> <bold>12, 13</bold> <tp:taxon-name>Antimerus punctipennis</tp:taxon-name> <bold>14</bold> <tp:taxon-name>Antimerus metallicus</tp:taxon-name>. Scale bars equal 1 mm.</p></caption><graphic xmlns:xlink="http://www.w3.org/1999/xlink" xlink:href="ZooKeys-067-021-g002.jpg" position="float" orientation="portrait" xlink:type="simple"/></fig><p><!--PageBreak-->Pronotum (<xref ref-type="fig" rid="F1">Fig. 5</xref>) subquadrate to strongly transverse; superior line of hypomeron continued onto anterior margin, visible from above (except in <tp:taxon-name>Antimerus posttibialis</tp:taxon-name> where it is deflexed ventrad and not visible from above in apical fourth); inferior line of hypomeron complete except interrupted at coxal articulation, or more or less obsolete; hypomeron with large triangular partly translucent post-coxal process; hypomeron completely visible from side (except in <tp:taxon-name>Antimerus monteithi</tp:taxon-name> sp. n. where it is inflexed and completely hidden in lateral view except for apex of postcoxal process); notosternal suture (<xref ref-type="fig" rid="F1">Fig. 5</xref>, ns) complete, distinct; prosternum short, transverse, its anterior edge laterally not forming an abrupt angle with hypomeron; procoxal cavities largely closed behind by very large mesothoracic spiracles (<xref ref-type="fig" rid="F1">Fig. 5</xref>, spi) plus a smaller irregular median sclerotized area (<xref ref-type="fig" rid="F1">Fig. 5</xref>, msa) between the spiracles.</p><p>Scutellum large, triangular, with two transverse subbasal carinae. Elytron without epipleural ridge; elytra together about as long as wide. Hind wings fully developed and functional, each with completely separate MP4 and CuA veins. Mesocoxae contiguous, mesocoxal cavities delimited anteriorly and posteriorly by carinae (<xref ref-type="fig" rid="F1">Fig. 7</xref>). All tarsi 5-segmented, tarsomeres 1–4 of all legs of both sexes more or less broad, basal tarsomeres of front legs as wide as or wider than width of protibia, those of other segments narrower than width of corresponding tibiae; tarsomeres 1–4 of all legs with dense brushes of tenent setae ventrally; tarsal claws simple, empodium with pair of setae that are shorter than claws.</p><p>Abdomen without prototergal gland (<xref ref-type="fig" rid="F1">Fig. 8</xref>), apparently without eversible defensive glands posterior to tergum VIII. Tergites II–VIII and sternites III–VIII each with a single subbasal carina that is curved posteriad at sides (behind spiracle on tergites); tergites III–VIII also with short oblique anterolateral carina before spiracle. Segments III–VII with two pairs of laterotergites each, the dorsal laterotergites on III–VI each with a subbasal carina. Intersegmental membranes between segments III–VII attached preapically to preceding segment, with irregular or quadrangular, more or less rounded sclerites occupying less than 70% of membrane surface. Sternum VIII with slight to moderate apical emargination in male, with no or more shallow emargination in female; sexual dimorphism otherwise restricted to genital segment and associated genitalia.</p><p>Genital segment of both sexes with triangular tergum X which widely separates lateral tergites IX dorsally, and each lateral tergite IX produced into hollow, fingerlike, apically obtuse or rounded process. Male sternite IX entire, more or less symmetrical or with base slightly more produced anteriad on left side (<xref ref-type="fig" rid="F1">Fig. 7a</xref>). Aedeagus (<xref ref-type="fig" rid="F4">Figs 21</xref><xref ref-type="fig" rid="F5"/><xref ref-type="fig" rid="F6"/>–<xref ref-type="fig" rid="F7">42</xref>) with parameres fused into a single large apically emarginate lobe which bears dense field of dark peg setae facing median lobe, and at least 4 pairs of apical setae; median lobe elongate, tubular for most of length with basal membranous area bearing pair of flaps, apex more or less triangularly produced to extend slightly beyond apex of paramere; internal sac with large well sclerotized copulatory sclerite that abuts apex of median lobe when internal sac everted, and pair of more distal membranous or partly sclerotized lobes; aedeagus in repose in abdomen with paramere facing left side of beetle. Female without median ventral sclerite, ovipositor consisting of paired proximal and distal gonocoxites, styli apparently absent; spermatheca apparently not sclerotized.<!--PageBreak--></p></tp:treatment-sec><tp:treatment-sec sec-type="Distribution and bionomics"><title>Distribution and bionomics.</title><p>(<xref ref-type="fig" rid="F9">Figs 55</xref>, <xref ref-type="fig" rid="F10">56</xref>) All hitherto known species of <tp:taxon-name>Antimerus</tp:taxon-name> (see below) are confined to the moist forests of the coastal hills and mountain ranges of eastern Australia, from northern Queensland to Victoria, South Australia and Tasmania. However, there is a significant gap in this arc: the genus is not known to occur for a long stretch in central and southern Queensland (<xref ref-type="fig" rid="F9">Fig. 55, A–C</xref>). This seems to be not a sampling artifact, but a real disjunction coinciding with the gap in the distribution of moist forests in eastern Australia (<xref ref-type="bibr" rid="B10">Groves 1994</xref>). Apart from evidence that species of <tp:taxon-name>Antimerus</tp:taxon-name> are apparently confined to forests (e.g., <xref ref-type="fig" rid="F10">Fig. 56</xref>), very little is known about their microhabitat preferences, which seem to vary from one species to another (see species details below). Available label data, our own collecting experience, and morphology of the genus (large eyes, expanded tarsi of all legs) suggest that at least some species of the genus are diurnal and more or less arboreal. Arboreality may explain their rarity in collections, which have been mostly obtained by methods targeting microhabitats on or near the ground.</p></tp:treatment-sec><tp:treatment-sec sec-type="Comparison"><title>Comparison.</title><p>In Australia, <tp:taxon-name>Antimerus</tp:taxon-name> can be distinguished from any other genus of the tribe <tp:taxon-name>Staphylinini</tp:taxon-name> by the following combination of characters: relatively large body size (13–20 mm); relatively long falcate mandibles without distinct teeth internally (except small tooth on left mandible only in two species); deflexed hypomera of pronotum visible in lateral view (except <tp:taxon-name>Antimerus monteithi</tp:taxon-name>, concealed); tarsomeres 1–4 of all legs in both sexes broad and bearing tenent setae ventrally; and one pair of empodial setae on all tarsi. The only sympatric genus likely to be confused with <tp:taxon-name>Antimerus</tp:taxon-name> is <tp:taxon-name>Lonia</tp:taxon-name> which has distinct mandibular teeth internally and simple meso- and metatarsi (<xref ref-type="fig" rid="F3">Fig. 20</xref>).</p><fig id="F3" position="float" orientation="portrait"><label>Figures 15–20.</label><caption><p>Species of <tp:taxon-name>Antimerus</tp:taxon-name>, adults and larva, and <tp:taxon-name>Lonia regalis</tp:taxon-name>: <bold>15–18</bold> <tp:taxon-name>Antimerus</tp:taxon-name>, adults: <bold>15</bold> <tp:taxon-name>Antimerus monteithi</tp:taxon-name> <bold>16</bold> <tp:taxon-name>Antimerus jamesrodmani</tp:taxon-name> <bold>17</bold> <tp:taxon-name>Antimerus bellus</tp:taxon-name> <bold>18</bold> <tp:taxon-name>Antimerus gracilis</tp:taxon-name> <bold>19</bold> <tp:taxon-name>Antimerus punctipennis</tp:taxon-name>, presumed larva (instar III) <bold>20</bold> <tp:taxon-name>Lonia regalis</tp:taxon-name>. Scale bars equal 1 mm.</p></caption><graphic xmlns:xlink="http://www.w3.org/1999/xlink" xlink:href="ZooKeys-067-021-g003.jpg" position="float" orientation="portrait" xlink:type="simple"/></fig></tp:treatment-sec><tp:treatment-sec sec-type="Key to Antimerus species (adults)"><title>Key to <tp:taxon-name>Antimerus</tp:taxon-name> species (adults)</title><table-wrap content-type="key" position="anchor" orientation="portrait"><table><tbody><tr><td rowspan="1" colspan="1">1.</td><td rowspan="1" colspan="1">Disc of head and pronotum moderately densely punctate and setose; body vestiture including pale (white or yellow) as well as dark setae, with dense patches of pale setae on at least some abdominal terga (<xref ref-type="fig" rid="F2">Figs 9, 10</xref>); left mandible with small but distinct tooth at middle of medial edge</td><td rowspan="1" colspan="1">2</td></tr><tr><td rowspan="1" colspan="1">–</td><td rowspan="1" colspan="1">Disc of head and pronotum impunctate, glabrous; body vestiture entirely dark, without dense patches of setae on abdominal terga (<xref ref-type="fig" rid="F2">Figs 11</xref>–<xref ref-type="fig" rid="F3">18</xref>); mandibles edentate or with minute tooth in basal third</td><td rowspan="1" colspan="1">3</td></tr><tr><td rowspan="1" colspan="1">2(1).</td><td rowspan="1" colspan="1">Body multicolored: head and pronotum with blue-green reflection, elytra red with black medial spot, abdomen dark with terga VI–VIII covered with dense yellow pubescence; head and pronotum with coarse “fingerprint whorl” microsculpture, dull (southern Queensland, New South Wales)</td><td rowspan="1" colspan="1"><tp:taxon-name>Antimerus auricomus</tp:taxon-name>  (<xref ref-type="fig" rid="F2">Figs 9</xref>, <xref ref-type="fig" rid="F4">21–23</xref>)</td></tr><tr><td rowspan="1" colspan="1">–</td><td rowspan="1" colspan="1">Body entirely dark brown to black, abdominal terga V–VII with dense pale pubescence on apical half; head and pronotum with very fine microsculpture of mostly parallel transverse lines, weakly shining (northern Queensland)</td><td rowspan="1" colspan="1"><tp:taxon-name>Antimerus posttibialis</tp:taxon-name>  (<xref ref-type="fig" rid="F2">Figs 10</xref>, <xref ref-type="fig" rid="F4">24–26</xref>)<!--PageBreak--></td></tr><tr><td rowspan="1" colspan="1">3(1).</td><td rowspan="1" colspan="1">Head and pronotum without metallic reflection; pronotum strongly transverse, ca. 1/5 wider than long; hypomeron inflexed and not visible from side except for apex of postcoxal process; macrosetae absent from anterior medial edge of eye and anterior margin of pronotum; disc of elytron glabrous (southern Queensland, northern New South Wales)</td><td rowspan="1" colspan="1"><tp:taxon-name>Antimerus monteithi</tp:taxon-name>  sp. n. (<xref ref-type="fig" rid="F3">Figs 15</xref>, <xref ref-type="fig" rid="F7">40–42</xref>)</td></tr><tr><td rowspan="1" colspan="1">–</td><td rowspan="1" colspan="1">Head and pronotum with metallic bronze, green or blue reflection; pronotum less transverse to quadrate, not more than 1/10 wider than long (<xref ref-type="fig" rid="F2">Figs 11–14</xref>, <xref ref-type="fig" rid="F3">16–18</xref>); hypomeron completely visible from side; 1 or more macrosetae present at anterior medial edge of eye and along anterior margin of pronotum; disc of elytron moderately densely punctate and setose</td><td rowspan="1" colspan="1">4</td></tr><tr><td rowspan="1" colspan="1">4(3).</td><td rowspan="1" colspan="1">Disc of head and pronotum with very fine dense reticulate microsculpture, rather dull; elytral surface between punctures rugose or pitted, thus also dull (<xref ref-type="fig" rid="F2">Figs 11–13</xref>)</td><td rowspan="1" colspan="1">5</td></tr><tr><td rowspan="1" colspan="1">–</td><td rowspan="1" colspan="1">Disc of head and pronotum with very fine microsculpture of mostly parallel transverse lines, moderately shining; elytral surface between punctures more or less smooth, moderately shining (<xref ref-type="fig" rid="F2">Figs 14</xref>, <xref ref-type="fig" rid="F3">16–18</xref>)</td><td rowspan="1" colspan="1"/></tr><tr><td rowspan="1" colspan="1">65(4).</td><td rowspan="1" colspan="1">Head, pronotum and elytra generally with metallic bronze reflection, rarely greenish; elytral punctures larger and more dense, separated on average by about the diameter of one puncture, the surface between punctures irregularly rugose but not pitted; abdominal terga evenly transversely convex (southern Queensland, New South Wales)</td><td rowspan="1" colspan="1"><tp:taxon-name>Antimerus punctipennis</tp:taxon-name>  (<xref ref-type="fig" rid="F2">Figs 12, 13</xref>, <xref ref-type="fig" rid="F5">30–33</xref>)</td></tr><tr><td rowspan="1" colspan="1">–</td><td rowspan="1" colspan="1">Head, pronotum and elytra generally with metallic green or blue reflection; elytral punctures smaller and less dense, separated on average by about twice the diameter of one puncture, the surface between punctures very finely pitted; abdominal terga with vague elevation along midline (southern New South Wales, Victoria, South Australia, Tasmania)</td><td rowspan="1" colspan="1"><tp:taxon-name>Antimerus smaragdinus</tp:taxon-name> (<xref ref-type="fig" rid="F2">Figs 11</xref>, <xref ref-type="fig" rid="F5">27–29</xref>)</td></tr><tr><td rowspan="1" colspan="1">6(4).</td><td rowspan="1" colspan="1">Larger, length extended ca. 16–20 mm; antennomeres 8–10 about as long as wide; head and pronotum generally with metallic bronze reflection, rarely greenish; elytral punctures larger and more dense, separated on average by less than twice the diameter of a puncture; abdominal terga usually with vague elevation along midline (northern Queensland)</td><td rowspan="1" colspan="1"><tp:taxon-name>Antimerus metallicus</tp:taxon-name> sp. n. (<xref ref-type="fig" rid="F2">Figs 14</xref>, <xref ref-type="fig" rid="F5">30–32, 34</xref>)</td></tr><tr><td rowspan="1" colspan="1">–</td><td rowspan="1" colspan="1">Smaller, length extended ca. 13–15 mm; antennomeres 8–10 strongly transverse; head and pronotum with metallic blue or green reflection (<xref ref-type="fig" rid="F3">Figs 16–18</xref>); elytral punctures smaller and less dense, separated on average by more than twice the diameter of a puncture; abdominal terga evenly transversely convex</td><td rowspan="1" colspan="1">7</td></tr><tr><td rowspan="1" colspan="1">7(6).</td><td rowspan="1" colspan="1">Neck delimited from head dorsally by very fine groove; elytra red (southern Queensland)</td><td rowspan="1" colspan="1"><tp:taxon-name>Antimerus jamesrodmani</tp:taxon-name> sp. n. (<xref ref-type="fig" rid="F3">Figs 16</xref>,     <xref ref-type="fig" rid="F6">35–37</xref>)</td></tr><tr><td rowspan="1" colspan="1">–</td><td rowspan="1" colspan="1">Neck not at all delimited from head dorsally; elytra dark, with or without metallic reflection (<xref ref-type="fig" rid="F3">Figs 17, 18</xref>)</td><td rowspan="1" colspan="1">8</td></tr><tr><td rowspan="1" colspan="1">8(7).</td><td rowspan="1" colspan="1">Head only slightly narrowed behind eyes, with distinct temples; head and pronotum with bright metallic green reflection, elytra with only vague metallic bronze reflection; abdomen dark with apical third of segment VII and all of VIII and genital segment red (northern Queensland)</td><td rowspan="1" colspan="1"><tp:taxon-name>Antimerus gracilis</tp:taxon-name> sp. n. (<xref ref-type="fig" rid="F3">Fig. 18</xref>)</td></tr><tr><td rowspan="1" colspan="1">–</td><td rowspan="1" colspan="1">Head rapidly narrowed behind eyes, without distinct temples; head, pronotum and elytra with similar metallic blue-green reflection; abdomen entirely dark (New South Wales)</td><td rowspan="1" colspan="1"><tp:taxon-name>Antimerus bellus</tp:taxon-name> sp. n. (<xref ref-type="fig" rid="F3">Figs 17</xref>, <xref ref-type="fig" rid="F6">38, 39</xref>)</td></tr></tbody></table></table-wrap></tp:treatment-sec><tp:treatment-sec><!--Section generated to contain objects referenced in tp:taxon-treatment.--><fig id="F4" position="float" orientation="portrait"><label>Figures 21–26.</label><caption><p>Species of <tp:taxon-name>Antimerus</tp:taxon-name>, aedeagi: <bold>21–23</bold> <italic>auricomus</italic> <bold>24–26</bold> <italic>posttibialis</italic> <bold>21, 24</bold> aedeagus laterally <bold>22, 25</bold> aedeagus dorsally (parameral side) <bold>23, 26</bold> apical portion of paramere, underside.</p></caption><graphic xmlns:xlink="http://www.w3.org/1999/xlink" xlink:href="ZooKeys-067-021-g004.jpg" position="float" orientation="portrait" xlink:type="simple"/></fig><fig id="F5" position="float" orientation="portrait"><label>Figures 27–34.</label><caption><p>Species of <tp:taxon-name>Antimerus</tp:taxon-name>, aedeagi: <bold>27–29</bold> <italic>smaragdinus</italic> <bold>30–33</bold> <italic>punctipennis</italic> <bold>34</bold> <italic>metallicus</italic> <bold>27, 30</bold> aedeagus laterally <bold>28, 31</bold> aedeagus dorsally (parameral side) <bold>29, 32</bold> apical portion of paramere, underside <bold>33, 34</bold> sclerite of the internal sac.</p></caption><graphic xmlns:xlink="http://www.w3.org/1999/xlink" xlink:href="ZooKeys-067-021-g005.jpg" position="float" orientation="portrait" xlink:type="simple"/></fig><fig id="F6" position="float" orientation="portrait"><label>Figures 35–39.</label><caption><p>Species of <tp:taxon-name>Antimerus</tp:taxon-name>, aedeagi: <bold>35–37</bold> <italic>jamesrodmani</italic> <bold>38, 39</bold> <italic>bellus</italic> <bold>35, 38</bold> aedeagus laterally <bold>36, 39</bold> aedeagus dorsally (parameral side) <bold>37</bold> apical portion of paramere, underside; <italic>c</italic>, carina; arrows point to the sclerite of the internal sac.</p></caption><graphic xmlns:xlink="http://www.w3.org/1999/xlink" xlink:href="ZooKeys-067-021-g006.jpg" position="float" orientation="portrait" xlink:type="simple"/></fig><fig id="F7" position="float" orientation="portrait"><label>Figures 40–42.</label><caption><p><tp:taxon-name>Antimerus monteithi</tp:taxon-name>, aedeagus: <bold>40</bold> aedeagus laterally <bold>41</bold> aedeagus dorsally (parameral side) <bold>42</bold> apical portion of paramere, underside.</p></caption><graphic xmlns:xlink="http://www.w3.org/1999/xlink" xlink:href="ZooKeys-067-021-g007.jpg" position="float" orientation="portrait" xlink:type="simple"/></fig><fig id="F9" position="float" orientation="portrait"><label>Figure 55.</label><caption><p>Distribution of <tp:taxon-name>Antimerus</tp:taxon-name> (A, B, C) and <tp:taxon-name>Lonia</tp:taxon-name> (D), black symbols – adults, white symbols – larvae: <bold>A</bold> <tp:taxon-name>Antimerus punctipennis</tp:taxon-name> group: <tp:taxon-name>Antimerus metallicus</tp:taxon-name> (circles), <tp:taxon-name>Antimerus punctipennis</tp:taxon-name> (squares) and <tp:taxon-name>Antimerus smaragdinus</tp:taxon-name> (triangles) <bold>B</bold> <tp:taxon-name>Antimerus jamesrodmani</tp:taxon-name> group: <tp:taxon-name>Antimerus gracilis</tp:taxon-name> (square), <tp:taxon-name>Antimerus jamesrodmani</tp:taxon-name> (triangle) and <tp:taxon-name>Antimerus bellus</tp:taxon-name> (circles) <bold>C</bold> <tp:taxon-name>Antimerus auricomus</tp:taxon-name> group: <tp:taxon-name>Antimerus posttibialis</tp:taxon-name> (triangles) and <tp:taxon-name>Antimerus auricomus</tp:taxon-name> (circles), and <tp:taxon-name>Antimerus monteithi</tp:taxon-name> group: <tp:taxon-name>Antimerus monteithi</tp:taxon-name> (squares) <bold>D</bold> <tp:taxon-name>Lonia regalis</tp:taxon-name> (circles).</p></caption><graphic xmlns:xlink="http://www.w3.org/1999/xlink" xlink:href="ZooKeys-067-021-g009.jpg" position="float" orientation="portrait" xlink:type="simple"/></fig><fig id="F10" position="float" orientation="portrait"><label>Figure 56.</label><caption><p>Habitat of <tp:taxon-name>Antimerus</tp:taxon-name>. Flight intercept trap in warm temperate rainforest at 1000 m elevation in Border Ranges National Park (near junction of Tweed Range and Brindle Creek Roads), northern New South Wales. Four males of <tp:taxon-name>Antimerus punctipennis</tp:taxon-name> were collected in this trap and one female found in adjacent leaf litter, in early January. Ten first-instar larvae attributed to this species were found at three nearby sites in the park, in leaf litter of similar or subtropical rainforest, at 600–1050 m elevation, in late February–early March (photo: A.F. Newton).</p></caption><graphic xmlns:xlink="http://www.w3.org/1999/xlink" xlink:href="ZooKeys-067-021-g010.jpg" position="float" orientation="portrait" xlink:type="simple"/></fig></tp:treatment-sec><ref-list><ref id="B7"><mixed-citation xmlns:xlink="http://www.w3.org/1999/xlink" xlink:type="simple"><person-group><name name-style="western"><surname>Fauvel</surname><given-names>A</given-names></name></person-group> (<year>1878</year>) <article-title> Les staphylinides de l’Australie et de la Polynésie (2.e mémoire)</article-title>. <source>Annali del Museo Civico di Storia Naturale di Genova</source><volume>13</volume>: <fpage>465</fpage>–<lpage>598</lpage>, table.</mixed-citation></ref><ref id="B10"><mixed-citation xmlns:xlink="http://www.w3.org/1999/xlink" xlink:type="simple"><person-group><name name-style="western"><surname>Groves</surname><given-names>RH</given-names></name></person-group> (<role>Ed</role>) (<year>1994</year>)<source>Australian vegetation. 2nd edition</source>. <publisher-name>Cambridge University Press</publisher-name>: xvii + <lpage>562</lpage> pp. </mixed-citation></ref></ref-list></tp:taxon-treatment>
