# Supplementary material for: Revision of the rove beetle genus Antimerus (Coleoptera, Staphylinidae, Staphylininae), a puzzling endemic Australian lineage of the tribe Staphylinini
Source: Zookeys. 2010 Nov 10;(67):21–63. doi: 10.3897/zookeys.67.704 (PMC3088419; doi:10.3897/zookeys.67.704)
Supplement: XML Treatment for Antimerus auricomus [file zookeys.67.704-treatment2.xml]

<!DOCTYPE tp:taxon-treatment
  PUBLIC "-//TaxonX//DTD Taxonomic Treatment Publishing DTD v0 20100105//EN" "tax-treatment-NSO.dtd">
<tp:taxon-treatment xmlns:tp="http://www.plazi.org/taxpub"><tp:treatment-meta><mixed-citation publication-type="journal"><person-group><name><surname>Solodovnikov</surname><given-names>A.</given-names></name><name><surname>Newton</surname><given-names>A. F.</given-names></name></person-group><article-title>Revision of the rove beetle genus <italic>Antimerus</italic> (Coleoptera, Staphylinidae, Staphylininae), a puzzling endemic Australian lineage of the tribe Staphylinini</article-title><source>Zookeys</source><day>10</day><month>11</month><year>2010</year><volume>2010</volume><issue>67</issue><fpage>21</fpage><lpage>63</lpage><pub-id pub-id-type="doi">10.3897/zookeys.67.704</pub-id></mixed-citation></tp:treatment-meta><tp:nomenclature><tp:taxon-name>
                    	<tp:taxon-name-part taxon-name-part-type="genus">Antimerus</tp:taxon-name-part>
                    	<tp:taxon-name-part taxon-name-part-type="species">auricomus</tp:taxon-name-part>
                    </tp:taxon-name><tp:taxon-authority>Lea 1925</tp:taxon-authority><xref ref-type="fig" rid="F2">Figs 9</xref><xref ref-type="fig" rid="F4">21–23</xref><tp:nomenclature-citation-list><tp:nomenclature-citation><tp:taxon-name>Antimerus auricomus</tp:taxon-name><comment><xref ref-type="bibr" rid="B15">Lea 1925: 229</xref></comment></tp:nomenclature-citation></tp:nomenclature-citation-list></tp:nomenclature><tp:treatment-sec sec-type="Type locality"><title>Type locality:</title><p>AUSTRALIA: New South Wales: Dorrigo [30°20’S, 152°50’E]</p></tp:treatment-sec><tp:treatment-sec sec-type="Material examined"><title>Material examined.</title><p><bold>AUSTRALIA: New South Wales:</bold> Holotype, mounted on card, genitalia not dissected, with labels:“auricomus / Dorrigo / Lea, TYPE”, “20359 / Antimerus / auricomus Lea / N. S. Wales / TYPE”, “S. Aust. Museum / specimen” [orange label], “FMNH-INS 0000 019 152”, “HOLOTYPE / Antimerus / auricomus Lea / revised by / A. <xref ref-type="bibr" rid="B28">Solodovnikov 2006</xref>” [red label], ♂ in SAM. Other material: Bagawa State Forest, 1260 Road, 9 km SW by S of Glenreagh, 30°7’S, 152°50’E, 17.xi.1983 (D.C.F. Rentz &amp; M.S. Harvey), 1♂ in ANIC; Barrington Tops, 5000 ft [1525m], 13.i.1947 (L. Hopson, A. Musgrave), 1♂ in AMS; Barrington Tops, Big Hole, 21.i.1979, on trunk of Eucalyptus sp. (G.R. Brown), 1♀ in ANIC; Macksville, xii.1990 (F. Wachtel), 1♂ in NHMW; <bold>Queensland:</bold> Mt. Glorious S.F. (NW Brisbane), 750m, 27°23’S, 152°45’E, subtropical rainforest, 17–24.xii.1987, ex canopy (25m) Agyro. actinoph., IT2 (0FT) (Y. Basset), 1♂ in ZMUC; 24–31.xii.1987, ex canopy (25m) Agyro. actinoph., IT2 (0FT) (Y. Basset), 1♂ in FMNH; 7–14.i.1988, ex canopy (25m) Agyro. actinoph., IT2 (0FT) (Y. Basset), 1♂ in FMNH; 5–12.ii.1987, ex canopy (25m) Agyro. actinoph., IT4 (0FT) (Y. Basset), 1♂ in FMNH; 24–31.xii.1987, ex canopy (25m) Agyro. actinoph., IT4 (0FT) (Y. Basset), 1♀ in FMNH; Nat. Pk., 22.ii.1933, 1♀ in QM.</p></tp:treatment-sec><tp:treatment-sec sec-type="Description"><title>Description.</title><p>Measurements (n=5): HL: 1.7–2.4; HW: 2.4–2.9; PL: 2.3–2.7; PW: 2.4–3.1; EL: 3.6–4.0; EW: 2.7–3.7. Total length of the body 14–16 mm.</p><p>Head and pronotum metallic blue with purple reflection, with dense microsculpture resembling “fingerprint whorl”, with moderately dense punctuation and pale pubescence; elytra brown with dark spot in the middle of disc, with dense punctuation and dense pubescence; abdomen dark brown to black, third and fourth tergites (first and second visible) with patches of dense silver pubescence laterally, fifth tergite (third visible) with black pubescence, sixth to eight tergites (fourth to sixth visible) with dense yellow pubescence; appendages brown. Body elongate, slender.</p><p>Head slightly wider than long, with tempora rapidly narrowing towards neck so that posterior angles of head indistinct; tempora as long as eye (in lateral view). Left <!--PageBreak--><!--PageBreak-->mandible with very small but distinct tooth in the middle of its internal edge; right mandible with even smaller tooth in the same position. Antennae moderately long, with antennomeres VIII–X about as long as wide, not transverse.</p><p>Pronotum about as long as wide and as wide as head, widest before (anterior) to its middle; pronotal anterior angles distinct, posterior broadly rounded; hypomera not inflexed, visible from lateral view.</p><p>Elytron elongate, considerably longer than pronotum; elytral surface between punctures with distinct microsculpture consisting of isodiametric cells, dull.</p><p>Wings well developed.</p><p>Abdominal tergites III–VI (first to fourth visible) with deep transverse impression in basal part; tergite VII (fifth visible) with whitish seam at apical margin.</p><p>Male (<xref ref-type="fig" rid="F4">Figs 21–23</xref>). Aedeagus with relatively wide (wider than median lobe in dorsal or ventral view) paramere, which is slightly notched at the apex. Sclerotized piece of internal sac triangle-shaped.</p><fig id="F4" position="float" orientation="portrait"><label>Figures 21–26.</label><caption><p>Species of <tp:taxon-name>Antimerus</tp:taxon-name>, aedeagi: <bold>21–23</bold> <italic>auricomus</italic> <bold>24–26</bold> <italic>posttibialis</italic> <bold>21, 24</bold> aedeagus laterally <bold>22, 25</bold> aedeagus dorsally (parameral side) <bold>23, 26</bold> apical portion of paramere, underside.</p></caption><graphic xmlns:xlink="http://www.w3.org/1999/xlink" xlink:href="ZooKeys-067-021-g004.jpg" position="float" orientation="portrait" xlink:type="simple"/></fig></tp:treatment-sec><tp:treatment-sec sec-type="Comparison"><title>Comparison.</title><p>Among all other species of the genus, <tp:taxon-name>Antimerus auricomus</tp:taxon-name> can be easily recognized by the very characteristic coloration of the body: metallic blue with purple forebody, pale brown elytra with darker spot, and black abdomen with multicolored pubescence.</p></tp:treatment-sec><tp:treatment-sec sec-type="Distribution and bionomics"><title>Distribution and bionomics.</title><p><tp:taxon-name>Antimerus auricomus</tp:taxon-name> is known from several localities in eastern Australia, in southern Queensland and northern New South Wales (<xref ref-type="fig" rid="F9">Fig. 55</xref>, C, circles). Specimens with more complete label data were collected in subtropical rainforest from the canopy of the tree <tp:taxon-name>Argyrodendron actinophyllum</tp:taxon-name> Edlin (<tp:taxon-name>Sterculiaceae</tp:taxon-name>) 25 m above ground (see <xref ref-type="bibr" rid="B1">Basset 1991</xref>), and on the trunk of a <tp:taxon-name>Eucalyptus</tp:taxon-name> tree.</p></tp:treatment-sec><tp:treatment-sec sec-type="Notes on type material"><title>Notes on type material.</title><p>There is a clear indication in the original description that the latter was based on a single specimen (“New South Wales: Dorrigo (unique))”, which was unambiguously located at SAM and interpreted as holotype.</p></tp:treatment-sec><tp:treatment-sec><!--Section generated to contain objects referenced in tp:taxon-treatment.--><fig id="F2" position="float" orientation="portrait"><label>Figures 9–14.</label><caption><p>Species of <tp:taxon-name>Antimerus</tp:taxon-name>, habitus: <bold>9</bold> <tp:taxon-name>Antimerus auricomus</tp:taxon-name> <bold>10</bold> <tp:taxon-name>Antimerus posttibialis</tp:taxon-name> <bold>11</bold> <tp:taxon-name>Antimerus smaragdinus</tp:taxon-name> <bold>12, 13</bold> <tp:taxon-name>Antimerus punctipennis</tp:taxon-name> <bold>14</bold> <tp:taxon-name>Antimerus metallicus</tp:taxon-name>. Scale bars equal 1 mm.</p></caption><graphic xmlns:xlink="http://www.w3.org/1999/xlink" xlink:href="ZooKeys-067-021-g002.jpg" position="float" orientation="portrait" xlink:type="simple"/></fig><fig id="F9" position="float" orientation="portrait"><label>Figure 55.</label><caption><p>Distribution of <tp:taxon-name>Antimerus</tp:taxon-name> (A, B, C) and <tp:taxon-name>Lonia</tp:taxon-name> (D), black symbols – adults, white symbols – larvae: <bold>A</bold> <tp:taxon-name>Antimerus punctipennis</tp:taxon-name> group: <tp:taxon-name>Antimerus metallicus</tp:taxon-name> (circles), <tp:taxon-name>Antimerus punctipennis</tp:taxon-name> (squares) and <tp:taxon-name>Antimerus smaragdinus</tp:taxon-name> (triangles) <bold>B</bold> <tp:taxon-name>Antimerus jamesrodmani</tp:taxon-name> group: <tp:taxon-name>Antimerus gracilis</tp:taxon-name> (square), <tp:taxon-name>Antimerus jamesrodmani</tp:taxon-name> (triangle) and <tp:taxon-name>Antimerus bellus</tp:taxon-name> (circles) <bold>C</bold> <tp:taxon-name>Antimerus auricomus</tp:taxon-name> group: <tp:taxon-name>Antimerus posttibialis</tp:taxon-name> (triangles) and <tp:taxon-name>Antimerus auricomus</tp:taxon-name> (circles), and <tp:taxon-name>Antimerus monteithi</tp:taxon-name> group: <tp:taxon-name>Antimerus monteithi</tp:taxon-name> (squares) <bold>D</bold> <tp:taxon-name>Lonia regalis</tp:taxon-name> (circles).</p></caption><graphic xmlns:xlink="http://www.w3.org/1999/xlink" xlink:href="ZooKeys-067-021-g009.jpg" position="float" orientation="portrait" xlink:type="simple"/></fig></tp:treatment-sec><ref-list><ref id="B15"><mixed-citation xmlns:xlink="http://www.w3.org/1999/xlink" xlink:type="simple"><person-group><name name-style="western"><surname>Lea</surname><given-names>AM</given-names></name></person-group> (<year>1925</year>)<article-title> On Australian Staphylinidae (Coleoptera). Part II.</article-title><source>Transactions of the Royal Society of South Australia</source><volume>49</volume>:<fpage>213</fpage>-<lpage>253</lpage>.</mixed-citation></ref><ref id="B28"><mixed-citation xmlns:xlink="http://www.w3.org/1999/xlink" xlink:type="simple"><person-group><name name-style="western"><surname>Solodovnikov</surname><given-names>AY</given-names></name></person-group> (<year>2006</year>)<article-title> Revision and phylogenetic assessment of <italic>Afroquedius</italic> gen. nov. from South Africa: toward new concepts of the genus <italic>Quedius</italic>, subtribe Quediina and reclassification of the tribe Staphylinini (Coleoptera: Staphylinidae: Staphylininae).</article-title><source>Annals of the Entomological Society of America</source><volume>99</volume> (<issue>6</issue>):<fpage>1064</fpage>-<lpage>1084</lpage>.</mixed-citation></ref><ref id="B1"><mixed-citation xmlns:xlink="http://www.w3.org/1999/xlink" xlink:type="simple"><person-group><name name-style="western"><surname>Basset</surname><given-names>Y</given-names></name></person-group> (<year>1991</year>)<article-title> The taxonomic composition of the arthropod fauna associated with an Australian rainforest tree.</article-title><source>Australian Journal of Zoology</source><volume>39</volume>:<fpage>171</fpage>-<lpage>190</lpage>.</mixed-citation></ref></ref-list></tp:taxon-treatment>
