# Supplementary material for: Revision of the rove beetle genus Antimerus (Coleoptera, Staphylinidae, Staphylininae), a puzzling endemic Australian lineage of the tribe Staphylinini
Source: Zookeys. 2010 Nov 10;(67):21–63. doi: 10.3897/zookeys.67.704 (PMC3088419; doi:10.3897/zookeys.67.704)
Supplement: XML Treatment for Antimerus posttibialis [file zookeys.67.704-treatment3.xml]

<!DOCTYPE tp:taxon-treatment
  PUBLIC "-//TaxonX//DTD Taxonomic Treatment Publishing DTD v0 20100105//EN" "tax-treatment-NSO.dtd">
<tp:taxon-treatment xmlns:tp="http://www.plazi.org/taxpub"><tp:treatment-meta><mixed-citation publication-type="journal"><person-group><name><surname>Solodovnikov</surname><given-names>A.</given-names></name><name><surname>Newton</surname><given-names>A. F.</given-names></name></person-group><article-title>Revision of the rove beetle genus <italic>Antimerus</italic> (Coleoptera, Staphylinidae, Staphylininae), a puzzling endemic Australian lineage of the tribe Staphylinini</article-title><source>Zookeys</source><day>10</day><month>11</month><year>2010</year><volume>2010</volume><issue>67</issue><fpage>21</fpage><lpage>63</lpage><pub-id pub-id-type="doi">10.3897/zookeys.67.704</pub-id></mixed-citation></tp:treatment-meta><tp:nomenclature><tp:taxon-name>
                    	<tp:taxon-name-part taxon-name-part-type="genus">Antimerus</tp:taxon-name-part>
                    	<tp:taxon-name-part taxon-name-part-type="species">posttibialis</tp:taxon-name-part>
                    </tp:taxon-name><tp:taxon-authority>Lea 1925</tp:taxon-authority><xref ref-type="fig" rid="F2">Figs 10</xref><xref ref-type="fig" rid="F4">24–26</xref><tp:nomenclature-citation-list><tp:nomenclature-citation><tp:taxon-name>Antimerus posttibialis</tp:taxon-name><comment><xref ref-type="bibr" rid="B15">Lea 1925: 229</xref></comment></tp:nomenclature-citation></tp:nomenclature-citation-list></tp:nomenclature><tp:treatment-sec sec-type="Type locality"><title>Type locality:</title><p>Australia: Queensland:Kuranda [16°49’S, 145°39’E]</p></tp:treatment-sec><tp:treatment-sec sec-type="Material examined"><title>Material examined.</title><p><bold>AUSTRALIA: Queensland:</bold> Holotype, pinned, genitalia not dissected, with labels:“Lea, TYPE / posttibialis / Kuranda”, “12098 / Antimerus / posttibialis / Lea / Queensland / TYPE”, “S. Aust. Museum / specimen” [orange label], “FMNH-INS 0000 019 154”, “HOLOTYPE / Antimerus / posttibialis Lea / revised by / A. <xref ref-type="bibr" rid="B28">Solodovnikov 2006</xref>” [red label], ♂ in SAM. Other material: same locality, ii.1921 (F.P. Dodd), 1♂ in SAM; same locality [no date] (F.P. Dodd), 1♂ in SAM; same locality, ii.1909 (G.E. Bryant), 1♀ in ANIC, 2♂ in BMNH; same locality, 1911 (G.E. Bryant, F.P. Dodd), 1♂ in FMNH; NEQ: Mt. Murra<!--PageBreak-->y Prior, 770m, 16°56’S, 145°51’E, 31.x.1995, pyrethrum, trees &amp; rocks (Monteith &amp; Cook), 1♀ in QM.</p></tp:treatment-sec><tp:treatment-sec sec-type="Description"><title>Description.</title><p>Measurements (n=5): HL: 2.5–2.9; HW: 3.1–3.5; PL: 2.9–3.2; PW: 2.8–3.5; EL: 3.5–4.2; EW: 3.5–4.2. Total length of the body 16–17 mm.</p><p>Body black, without distinct metallic reflection; elytra near their apical margin, and legs slightly paler; two to three basal segments of antennae pale brown, rest of antennae yellowish. Head, pronotum and elytra with moderately dense punctuation and pale, yellowish pubescence, their surfaces at interspaces with microsculpture of mostly transverse waves. Fifth to eighth abdominal tergites (third to sixth visible) with patches of more or less dense silver pubescence. Body elongate, relatively slender.</p><p>Head slightly wider than long, with tempora gradually tapering to weakly defined neck constriction, so that posterior angles of head indistinct; tempora as long as eye (in lateral view). Left mandible with very small but distinct tooth in the middle of its internal edge; right mandible without such tooth. Antennae moderately long, with antennomeres VIII–X about as long as wide, not transverse.</p><p>Pronotum about as long as wide and as wide as head, its lateral sides gradually diverging from base to pronotal anterior margin, and slightly converging very near to anterior angles; anterior angles very distinct, posterior slightly distinct. Pronotal hypomera not inflexed, visible from lateral view.</p><p>Elytron elongate, distinctly longer than pronotum.</p><p>Wings well developed.</p><p>Abdominal tergites III–VI (first to fourth visible) with deep transverse impression in basal part; tergite VII (fifth visible) with whitish seam at apical margin.</p><p>Male (<xref ref-type="fig" rid="F4">Figs 24–26</xref>). Aedeagus with paramere as wide as median lobe (in dorsal or ventral view); paramere strongly notched at the apex. Sclerotized piece of internal sac with shape of three-lobed structure.</p><fig id="F5" position="float" orientation="portrait"><label>Figures 27–34.</label><caption><p>Species of <tp:taxon-name>Antimerus</tp:taxon-name>, aedeagi: <bold>27–29</bold> <italic>smaragdinus</italic> <bold>30–33</bold> <italic>punctipennis</italic> <bold>34</bold> <italic>metallicus</italic> <bold>27, 30</bold> aedeagus laterally <bold>28, 31</bold> aedeagus dorsally (parameral side) <bold>29, 32</bold> apical portion of paramere, underside <bold>33, 34</bold> sclerite of the internal sac.</p></caption><graphic xmlns:xlink="http://www.w3.org/1999/xlink" xlink:href="ZooKeys-067-021-g005.jpg" position="float" orientation="portrait" xlink:type="simple"/></fig></tp:treatment-sec><tp:treatment-sec sec-type="Comparison"><title>Comparison.</title><p>From all other species of the genus, <tp:taxon-name>Antimerus posttibialis</tp:taxon-name> can be easily recognized by the combination of the black, non-metallic coloration of the body covered by silver pubescence, and patches of dense silver hairs on the abdominal tergites V–VIII (third to sixth visible).</p></tp:treatment-sec><tp:treatment-sec sec-type="Distribution and bionomics"><title>Distribution and bionomics.</title><p><tp:taxon-name>Antimerus posttibialis</tp:taxon-name> is known from only a few specimens from two localities in northern Queensland, near the eastern coast of Australia (<xref ref-type="fig" rid="F9">Fig. 55</xref>, C, triangles). Habitat data are recorded for only one specimen, which was collected in the rainforest at 770 m elevation by low scale pyrethrum fogging of tree trunks and rocks.</p></tp:treatment-sec><tp:treatment-sec sec-type="Notes on type material"><title>Notes on type material.</title><p>There is a clear indication in the original description that the latter was based on a single specimen (“Queensland: Kuranda (F.P. Dodd). Type (unique), I. 12698”, which was unambiguously located at SAM and interpreted as holotype. Four specimens from the same locality in ANIC, BMNH and FMNH are labeled variously as “type”, “cotype” or “paratype” and may have been collected with the type, but were evidently not part of the original type series.</p></tp:treatment-sec><tp:treatment-sec><!--Section generated to contain objects referenced in tp:taxon-treatment.--><fig id="F2" position="float" orientation="portrait"><label>Figures 9–14.</label><caption><p>Species of <tp:taxon-name>Antimerus</tp:taxon-name>, habitus: <bold>9</bold> <tp:taxon-name>Antimerus auricomus</tp:taxon-name> <bold>10</bold> <tp:taxon-name>Antimerus posttibialis</tp:taxon-name> <bold>11</bold> <tp:taxon-name>Antimerus smaragdinus</tp:taxon-name> <bold>12, 13</bold> <tp:taxon-name>Antimerus punctipennis</tp:taxon-name> <bold>14</bold> <tp:taxon-name>Antimerus metallicus</tp:taxon-name>. Scale bars equal 1 mm.</p></caption><graphic xmlns:xlink="http://www.w3.org/1999/xlink" xlink:href="ZooKeys-067-021-g002.jpg" position="float" orientation="portrait" xlink:type="simple"/></fig><fig id="F4" position="float" orientation="portrait"><label>Figures 21–26.</label><caption><p>Species of <tp:taxon-name>Antimerus</tp:taxon-name>, aedeagi: <bold>21–23</bold> <italic>auricomus</italic> <bold>24–26</bold> <italic>posttibialis</italic> <bold>21, 24</bold> aedeagus laterally <bold>22, 25</bold> aedeagus dorsally (parameral side) <bold>23, 26</bold> apical portion of paramere, underside.</p></caption><graphic xmlns:xlink="http://www.w3.org/1999/xlink" xlink:href="ZooKeys-067-021-g004.jpg" position="float" orientation="portrait" xlink:type="simple"/></fig><fig id="F9" position="float" orientation="portrait"><label>Figure 55.</label><caption><p>Distribution of <tp:taxon-name>Antimerus</tp:taxon-name> (A, B, C) and <tp:taxon-name>Lonia</tp:taxon-name> (D), black symbols – adults, white symbols – larvae: <bold>A</bold> <tp:taxon-name>Antimerus punctipennis</tp:taxon-name> group: <tp:taxon-name>Antimerus metallicus</tp:taxon-name> (circles), <tp:taxon-name>Antimerus punctipennis</tp:taxon-name> (squares) and <tp:taxon-name>Antimerus smaragdinus</tp:taxon-name> (triangles) <bold>B</bold> <tp:taxon-name>Antimerus jamesrodmani</tp:taxon-name> group: <tp:taxon-name>Antimerus gracilis</tp:taxon-name> (square), <tp:taxon-name>Antimerus jamesrodmani</tp:taxon-name> (triangle) and <tp:taxon-name>Antimerus bellus</tp:taxon-name> (circles) <bold>C</bold> <tp:taxon-name>Antimerus auricomus</tp:taxon-name> group: <tp:taxon-name>Antimerus posttibialis</tp:taxon-name> (triangles) and <tp:taxon-name>Antimerus auricomus</tp:taxon-name> (circles), and <tp:taxon-name>Antimerus monteithi</tp:taxon-name> group: <tp:taxon-name>Antimerus monteithi</tp:taxon-name> (squares) <bold>D</bold> <tp:taxon-name>Lonia regalis</tp:taxon-name> (circles).</p></caption><graphic xmlns:xlink="http://www.w3.org/1999/xlink" xlink:href="ZooKeys-067-021-g009.jpg" position="float" orientation="portrait" xlink:type="simple"/></fig></tp:treatment-sec><ref-list><ref id="B15"><mixed-citation xmlns:xlink="http://www.w3.org/1999/xlink" xlink:type="simple"><person-group><name name-style="western"><surname>Lea</surname><given-names>AM</given-names></name></person-group> (<year>1925</year>)<article-title> On Australian Staphylinidae (Coleoptera). Part II.</article-title><source>Transactions of the Royal Society of South Australia</source><volume>49</volume>:<fpage>213</fpage>-<lpage>253</lpage>.</mixed-citation></ref><ref id="B28"><mixed-citation xmlns:xlink="http://www.w3.org/1999/xlink" xlink:type="simple"><person-group><name name-style="western"><surname>Solodovnikov</surname><given-names>AY</given-names></name></person-group> (<year>2006</year>)<article-title> Revision and phylogenetic assessment of <italic>Afroquedius</italic> gen. nov. from South Africa: toward new concepts of the genus <italic>Quedius</italic>, subtribe Quediina and reclassification of the tribe Staphylinini (Coleoptera: Staphylinidae: Staphylininae).</article-title><source>Annals of the Entomological Society of America</source><volume>99</volume> (<issue>6</issue>):<fpage>1064</fpage>-<lpage>1084</lpage>.</mixed-citation></ref></ref-list></tp:taxon-treatment>
