# Supplementary material for: Revision of the rove beetle genus Antimerus (Coleoptera, Staphylinidae, Staphylininae), a puzzling endemic Australian lineage of the tribe Staphylinini
Source: Zookeys. 2010 Nov 10;(67):21–63. doi: 10.3897/zookeys.67.704 (PMC3088419; doi:10.3897/zookeys.67.704)
Supplement: XML Treatment for Antimerus smaragdinus [file zookeys.67.704-treatment4.xml]

<!DOCTYPE tp:taxon-treatment
  PUBLIC "-//TaxonX//DTD Taxonomic Treatment Publishing DTD v0 20100105//EN" "tax-treatment-NSO.dtd">
<tp:taxon-treatment xmlns:tp="http://www.plazi.org/taxpub"><tp:treatment-meta><mixed-citation publication-type="journal"><person-group><name><surname>Solodovnikov</surname><given-names>A.</given-names></name><name><surname>Newton</surname><given-names>A. F.</given-names></name></person-group><article-title>Revision of the rove beetle genus <italic>Antimerus</italic> (Coleoptera, Staphylinidae, Staphylininae), a puzzling endemic Australian lineage of the tribe Staphylinini</article-title><source>Zookeys</source><day>10</day><month>11</month><year>2010</year><volume>2010</volume><issue>67</issue><fpage>21</fpage><lpage>63</lpage><pub-id pub-id-type="doi">10.3897/zookeys.67.704</pub-id></mixed-citation></tp:treatment-meta><tp:nomenclature><tp:taxon-name>
                    	<tp:taxon-name-part taxon-name-part-type="genus">Antimerus</tp:taxon-name-part>
                    	<tp:taxon-name-part taxon-name-part-type="species">smaragdinus</tp:taxon-name-part>
                    </tp:taxon-name><tp:taxon-authority>Fauvel, 1878</tp:taxon-authority><xref ref-type="fig" rid="F2">Figs 11</xref><xref ref-type="fig" rid="F5">27–29</xref><tp:nomenclature-citation-list><tp:nomenclature-citation><tp:taxon-name>Antimerus smaragdinus</tp:taxon-name><comment><xref ref-type="bibr" rid="B7">Fauvel 1878: 550</xref></comment></tp:nomenclature-citation></tp:nomenclature-citation-list></tp:nomenclature><tp:treatment-sec sec-type="Type locality"><title>Type locality:</title><p>Australia: Victoria: Mountains of Victoria [ca. 36–38°S 146–148°E]</p></tp:treatment-sec><tp:treatment-sec sec-type="Material examined"><title>Material examined.</title><p><bold>AUSTRALIA: Victoria:</bold> Holotype, pinned, genitalia not dissected, with labels: <bold>“</bold>Mountains of Victoria”, “Antimerus smaragdinus Fauvel, Type” [D. Sharp handwriting], [D. Sharp collection, but this and any other labels not recorded and no FMNH-INS number assigned],1♀ in BMNH. Other material: [no locality], 1♀ in MVMA, 1♂ in ZMHB; Allambee, 6.4 km SSW D/s of W. Tarwin River Falls, 220m, 38°19’S, 146°1’E, 28.ii–19.iii.2000, F.I.T. (N. Porch), 1♂ in Porch; Beech Forest, 11–19.i.1932 (F.E. Wilson), 1♀ in BMNH; Dandenong Ranges, 2♂ in SAM; Mt. Margaret Rd. at Ghost Point, NNE Marysville, 1000m, ANMT 933, 37°27’S, 145°47’E, open Euc. delegatensis forest, 16.ii.1993, FMHD#93-107, berl., leaf &amp; log litter (A. Newton &amp; M. Thayer), 1♀ in FMNH; 16–28.ii.1993, FMHD#93-106, carrion trap (squid) (A. Newton &amp; M. Thayer), 1♂ in FMNH; 16–28.ii.1993, FMHD#93-105, window trap (A. Newton &amp; M. Thayer), 1♀ in FMNH; Mt. Margaret Rd. at Yanks Folly Tr., NNE Marysville, 750m, ANMT 934, 37°28’S, 145°47’E, open Eucalyptus spp. (peppermint &amp; gum) forest, 17.ii.1993, FMHD#93-110, berl., leaf &amp; log litter (A. Newton &amp; M. Thayer), 1♂ in ZMUC; Otway N.P., Binn Rd, 4.3 km N Cape Horn, 390m, ANMT 808, 38°43’S, 143°35’E, wet sclerophyll forest, 25.i.1987, FMHD#87-212, berl., forest litter (A. Newton &amp; M. Thayer), in FMNH; 25.i–8.ii.1987, FMHD#87-210, window trap (A. Newton &amp; M. Thayer), 1♀ in ZMUC; Otway N.P., Elliott R. 5.5 km W Marengo, 80m, ANMT 828, 38°47’S, 143°37’E, wet sclerophyll forest, 8.ii.1987, FMHD#87-262, berl., forest litter (A. Newton &amp; M. Thayer), 4♂, 3♀ in FMNH; Strzelecki S. F., 4.3 km NNE Mirboo North, 205m, 38°37’S, 146°18’E, 16.i–6.ii.2000, F.I.T.-lower (N. Porch), 2♂ in Porch; Tyres R., 5.ii.1966 (M.V.G. Coulson), 1♂ in ANIC; Victorian Alps (E. Fischer), 1♂ in ZMUN; Walsh’s Creek [Victoria?], 24.i.1914, 1♀ in VAIC; Wilson’s Promontory N.P., Lilly Pilly Gully, 15.ii.1990 (R. de Keyzer), 1♀ in AMS; <bold>New South Wales:</bold> Braidwood, Jinden, 3.i.1976 (R.H. Mulder Colln.), in AMS; Brown Mt., 30.xii.1979 (D.P. Carne), 1♂ in ANIC; Brown Mt., 3200 ft [976m], 9.i.1968 (M.S. Upton), in ANIC; Brown Mtn., Canberra [judged in error], 19.ii.1987 (E.A. Sugden), in UCDC; Mt. WogWog (4 km NE), 17 km SE Bombala, 37°4.5’S, 149°28’E, i.1988, pitfalls (C.R. Margules), 1♂ in ANIC; Tuross, 17–22.i.1936 (K.C. McKeown), 1♂ in AMS; Tuross Riv., 11–17.iii.1937 (K.C. McKeown), 1♂ in AMS; <bold>Tasmania:</bold> [no locality] (Sharp Colln.), 1♂ in BMNH; North Head, Pieman R., 29.xii.1953 (I. Rowley), 1♂ in ANIC.</p></tp:treatment-sec><tp:treatment-sec sec-type="Description"><title>Description.</title><p>Measurements (n=5): HL: 2.0–2.5; HW: 2.8–3.2; PL: 2.4–3.0; PW: 3.0–3.4; EL: 3.1–3.9; EW: 2.1–3.4. Total length of the body 16–17 mm.</p><p>Head, pronotum and elytra metallic green, bluish or purple, abdomen black with slight metallic reflection; often head and pronotum metallic green but elytra with different (bluish or purple) reflection. Disc of head and pronotum without punctuation or pubescence, their surfaces with reticulate microsculpture forming isodiametric<!--PageBreak--><!--PageBreak--> mesh. Elytra with dense punctuation and black pubescence, interspaces with reticulate microsculpture. Head, pronotum and elytra somewhat dull, elytra glossy. Appendages brownish-black, mouthparts and apical parts of antennae paler.</p><p>Head transverse, considerably wider than long, with rounded but distinct hind angles, tempora slightly shorter than eye (in lateral view). Antennae moderately long, with antennomeres VIII–X about as long as wide, not transverse.</p><p>Pronotum slightly wider than long, slightly wider than head, widest along middle third of its length, slightly converging anteriad and posteriad; pronotal anterior angles rounded but distinct, posterior broadly rounded, poorly distinct. Pronotal hypomera not inflexed, visible from lateral view.</p><p>Elytron elongate, longer than pronotum.</p><p>Wings well developed.</p><p>Abdominal tergites IV–VI (second to fourth visible) with shallow transverse impression in basal part, and with vague but distinct midlongitudinal keel-like elevations; tergite VII (fifth visible) with whitish seam at apical margin.</p><p>Male (<xref ref-type="fig" rid="F5">Figs 27–29</xref>). Aedeagus with paramere narrowing apically; apical half of the paramere narrower than median lobe, its apex slightly notched (in dorsal, parameral view).</p></tp:treatment-sec><tp:treatment-sec sec-type="Comparison"><title>Comparison.</title><p><tp:taxon-name>Antimerus smaragdinus</tp:taxon-name> is most similar to its sister species, <tp:taxon-name>Antimerus punctipennis</tp:taxon-name>, from which it differs externally in the uniformly colored elytra (no pale humeral spots) and presence of midlongitudinal elevations on the abdominal tergites IV–VI (second to fourth visible). Aedeagi of both <tp:taxon-name>Antimerus smaragdinus</tp:taxon-name> and <tp:taxon-name>Antimerus punctipennis</tp:taxon-name> are very similar, the former however having slightly more obtuse apex of the paramere (in dorsal or ventral view).</p></tp:treatment-sec><tp:treatment-sec sec-type="Distribution and bionomics"><title>Distribution and bionomics.</title><p><tp:taxon-name>Antimerus smaragdinus</tp:taxon-name> is confined to the southeastern corner of Australia, including northwestern Tasmania (<xref ref-type="fig" rid="F9">Fig. 55</xref>, A, triangles). Distribution on the mainland covers most of Victoria, the southeast corner of South Australia and southeast corner of New South Wales. It is the only species of the genus which occurs in the south of Australia, being totally allopatric to any other species of <tp:taxon-name>Antimerus</tp:taxon-name> but abutting the distribution of its sister species <tp:taxon-name>Antimerus punctipennis</tp:taxon-name>. Specimens of <tp:taxon-name>Antimerus smaragdinus</tp:taxon-name> with associated bionomic information were collected in wet to dry sclerophyll forests of various types, between 80 and 1000 m elevation by sifting leaf litter, by carrion-baited and unbaited pitfall traps, in flight traps and by hand collecting.</p></tp:treatment-sec><tp:treatment-sec sec-type="Notes on type material"><title>Notes on type material.</title><p>There is a clear indication in the original description that the latter was based on a single specimen (“Australie méridionale: montagnes de Victoria. – Une seul ♂. Collection Sharp”), which was unambiguously located at the BMNH and interpreted as holotype.</p></tp:treatment-sec><tp:treatment-sec><!--Section generated to contain objects referenced in tp:taxon-treatment.--><fig id="F2" position="float" orientation="portrait"><label>Figures 9–14.</label><caption><p>Species of <tp:taxon-name>Antimerus</tp:taxon-name>, habitus: <bold>9</bold> <tp:taxon-name>Antimerus auricomus</tp:taxon-name> <bold>10</bold> <tp:taxon-name>Antimerus posttibialis</tp:taxon-name> <bold>11</bold> <tp:taxon-name>Antimerus smaragdinus</tp:taxon-name> <bold>12, 13</bold> <tp:taxon-name>Antimerus punctipennis</tp:taxon-name> <bold>14</bold> <tp:taxon-name>Antimerus metallicus</tp:taxon-name>. Scale bars equal 1 mm.</p></caption><graphic xmlns:xlink="http://www.w3.org/1999/xlink" xlink:href="ZooKeys-067-021-g002.jpg" position="float" orientation="portrait" xlink:type="simple"/></fig><fig id="F5" position="float" orientation="portrait"><label>Figures 27–34.</label><caption><p>Species of <tp:taxon-name>Antimerus</tp:taxon-name>, aedeagi: <bold>27–29</bold> <italic>smaragdinus</italic> <bold>30–33</bold> <italic>punctipennis</italic> <bold>34</bold> <italic>metallicus</italic> <bold>27, 30</bold> aedeagus laterally <bold>28, 31</bold> aedeagus dorsally (parameral side) <bold>29, 32</bold> apical portion of paramere, underside <bold>33, 34</bold> sclerite of the internal sac.</p></caption><graphic xmlns:xlink="http://www.w3.org/1999/xlink" xlink:href="ZooKeys-067-021-g005.jpg" position="float" orientation="portrait" xlink:type="simple"/></fig><fig id="F9" position="float" orientation="portrait"><label>Figure 55.</label><caption><p>Distribution of <tp:taxon-name>Antimerus</tp:taxon-name> (A, B, C) and <tp:taxon-name>Lonia</tp:taxon-name> (D), black symbols – adults, white symbols – larvae: <bold>A</bold> <tp:taxon-name>Antimerus punctipennis</tp:taxon-name> group: <tp:taxon-name>Antimerus metallicus</tp:taxon-name> (circles), <tp:taxon-name>Antimerus punctipennis</tp:taxon-name> (squares) and <tp:taxon-name>Antimerus smaragdinus</tp:taxon-name> (triangles) <bold>B</bold> <tp:taxon-name>Antimerus jamesrodmani</tp:taxon-name> group: <tp:taxon-name>Antimerus gracilis</tp:taxon-name> (square), <tp:taxon-name>Antimerus jamesrodmani</tp:taxon-name> (triangle) and <tp:taxon-name>Antimerus bellus</tp:taxon-name> (circles) <bold>C</bold> <tp:taxon-name>Antimerus auricomus</tp:taxon-name> group: <tp:taxon-name>Antimerus posttibialis</tp:taxon-name> (triangles) and <tp:taxon-name>Antimerus auricomus</tp:taxon-name> (circles), and <tp:taxon-name>Antimerus monteithi</tp:taxon-name> group: <tp:taxon-name>Antimerus monteithi</tp:taxon-name> (squares) <bold>D</bold> <tp:taxon-name>Lonia regalis</tp:taxon-name> (circles).</p></caption><graphic xmlns:xlink="http://www.w3.org/1999/xlink" xlink:href="ZooKeys-067-021-g009.jpg" position="float" orientation="portrait" xlink:type="simple"/></fig></tp:treatment-sec><ref-list><ref id="B7"><mixed-citation xmlns:xlink="http://www.w3.org/1999/xlink" xlink:type="simple"><person-group><name name-style="western"><surname>Fauvel</surname><given-names>A</given-names></name></person-group> (<year>1878</year>) <article-title> Les staphylinides de l’Australie et de la Polynésie (2.e mémoire)</article-title>. <source>Annali del Museo Civico di Storia Naturale di Genova</source><volume>13</volume>: <fpage>465</fpage>–<lpage>598</lpage>, table.</mixed-citation></ref></ref-list></tp:taxon-treatment>
