# Supplementary material for: Revision of the rove beetle genus Antimerus (Coleoptera, Staphylinidae, Staphylininae), a puzzling endemic Australian lineage of the tribe Staphylinini
Source: Zookeys. 2010 Nov 10;(67):21–63. doi: 10.3897/zookeys.67.704 (PMC3088419; doi:10.3897/zookeys.67.704)
Supplement: XML Treatment for Antimerus punctipennis [file zookeys.67.704-treatment5.xml]

<!DOCTYPE tp:taxon-treatment
  PUBLIC "-//TaxonX//DTD Taxonomic Treatment Publishing DTD v0 20100105//EN" "tax-treatment-NSO.dtd">
<tp:taxon-treatment xmlns:tp="http://www.plazi.org/taxpub"><tp:treatment-meta><mixed-citation publication-type="journal"><person-group><name><surname>Solodovnikov</surname><given-names>A.</given-names></name><name><surname>Newton</surname><given-names>A. F.</given-names></name></person-group><article-title>Revision of the rove beetle genus <italic>Antimerus</italic> (Coleoptera, Staphylinidae, Staphylininae), a puzzling endemic Australian lineage of the tribe Staphylinini</article-title><source>Zookeys</source><day>10</day><month>11</month><year>2010</year><volume>2010</volume><issue>67</issue><fpage>21</fpage><lpage>63</lpage><pub-id pub-id-type="doi">10.3897/zookeys.67.704</pub-id></mixed-citation></tp:treatment-meta><tp:nomenclature><tp:taxon-name>
                    	<tp:taxon-name-part taxon-name-part-type="genus">Antimerus</tp:taxon-name-part>
                    	<tp:taxon-name-part taxon-name-part-type="species">punctipennis</tp:taxon-name-part>
                    </tp:taxon-name><tp:taxon-authority>Lea, 1906</tp:taxon-authority><xref ref-type="fig" rid="F2">Figs 12, 13</xref><xref ref-type="fig" rid="F5">30–33</xref><tp:nomenclature-citation-list><tp:nomenclature-citation><tp:taxon-name>Antimerus punctipennis</tp:taxon-name><comment><xref ref-type="bibr" rid="B14">Lea, 1906: 195</xref>.</comment></tp:nomenclature-citation></tp:nomenclature-citation-list></tp:nomenclature><tp:treatment-sec sec-type="Type locality"><title>Type locality:</title><p>Australia: New South Wales:Gosford [33°26’S, 151°20’E]</p></tp:treatment-sec><tp:treatment-sec sec-type="Material examined"><title>Material examined.</title><p><bold>AUSTRALIA: New South Wales:</bold> Lectotype (here designated), pinned, genitalia not dissected, with labels:“punctipennis / Lea TYPE Gosford”, “9343 / Antimerus / punctipennis Lea / N. S. Wales / TYPE”,“S. Aust. Museum / specimen” [orange label], “FMNH-INS 0000 019 153”, “LECTOTYPE / Antimerus / punctipennis Lea / A. Solodovnikov des. 2010” [red label], ♂ in SAM. Other material: 1.8km N of ford on Karuah River on Karuah River Rd., Chichester S.F., 32°5’S, 151°43’E, 4.ii–9.iv.1993, 35AM, pitfall trap (M. Gray, G. Cassis), 1♂, 1♀ in AMS; 2.3km N of Karuah River on Karuah River Rd., Chichester S.F., 520m, 32°5’S, 151°43’E, 4.ii–9.iv.1993, 35AR, pitfall trap (M. Gray, G. Cassis), 1♂ in AMS; 240m from jct. of Kunderang East &amp; Kunderang West Rds., 900m, 30°48’S, 152°2’E, 4.ii–9.iv.1993, 39AG, pitfall trap (M. Gray, G. Cassis), 2♀ in AMS; Acacia Plateau, 28°22.8’S, 152°22.2’E (H. Davidson), 1♂ in BMNH; Armidale (40 mi E of), Falls Rd. off Kempsey Rd., 30°36’S, 152°10’E, 6.ii.1965, m.v.l. (C.W. Frazier), 1♀ in ANIC; Batemans Bay, ix.1993 (G.B. Monteith), 1♂ in QM; Beaury S.F. 1/21, N along Wallaby Ck. Rd., 830m, 28°26’S, 152°27’E, 4.ii–9.iv.1993, 01BM, pitfall trap (M. Gray, G. Cassis), 2♂ in AMS; Blackheath (valley near), Blue Mts., 3000 ft [915m], 23.i.1932 (P.J. Darlington), 1♂ in MCZ, 1♀ in FMNH; Blue Mts., 33°30’S, 150°15’E, i.1932 (P.J. Darlington), 2♀ in MCZ; Blue Mts., Wentworth Falls, 33°43’S, 150°22’E, 3.i.1932 (P.J. Darlington), 1♂ in MCZ; 22.i.1963 (D.K. McAlpine), 2♂ in AMS; Booyong, xi.1904 [year “04” but 0 not clear] (Helms Colln.), 1♂ in BPBM; Border Ranges N.P., Brindle Ck., where Brindle Ck. Rd. crosses Brindle Ck., 28°22’S, 153°4’E, 4.ii–9.iv.1993, 40BG, pitfall trap (M. Gray, G. Cassis), 2♀ in AMS; Border Ranges N.P., jct.Tweed Ra.&amp; Brindle Ck. Rds, 1000m, ANMT 787, 28°23’S, 153°6’E, warm-temperate rainfor., 5.i.1987, FMHD#87-170, berl., forest litter (A. Newton &amp; M. Thayer), 1♀ in FMNH; 1–12.i.1987, FMHD#87-168, window trap (A. Newton &amp; M. Thayer), 4♂ in FMNH; Border Ranges N.P., Sheepstation Ck., 530m, ANMT 783, 28°25’S, 153°2’E, subtropical rainforest, 31.xii.1986–12.i.1987, FMHD#86-694, window trap (A. Newton &amp; M. Thayer), 5♂, 1♀ in FMNH; Border Ranges N.P., Tweed Ra.Rd., 0.9 km SE Bar Mt.rd., 1050m, ANMT 785, 28°28’S, 153°8’E, Noth.moorei for. patch, 1–12.i.1987, FMHD#87-160, window trap (A. Newton &amp; M. Thayer), 2♂, 1♀ in FMNH; Border Ranges N.P., Tweed Ra.Rd., 0.9 km SE Bar Mt.rd., 1030m, ANMT 786, 28°28’S, 153°8’E, warm-temperate rainfor., 1–12.i.1987, FMHD#87-165, window trap (A. Newton &amp; M. Thayer), 1♂ in FMNH; Border Ranges N.P., Tweed Range Rd., 4.6km SW of Brindle Ck. Rd., 580m, 28°24’S, 153°2’E, 4.ii–9.iv.1993, 40BM, pitfall trap (M. Gray, G. Cassis), 1♀ in AMS; Branch Ck., 250m downslope from Fife Fire Trail, 2.5km NE of Fife’s Knob Rd., 350m, 30°54’S, 152°23’E, 4.ii–9.iv.1993, 38AG, pitfall trap (M. Gray, G. Cassis), 1♀ in AMS; Broulee, 35°51’S, 150°11’E, i.1969 (W.J.M. Vestjens), 1♀ in ANIC; 9.i.1962 (K.H.L. Key), 1♀ in ANIC; Bulga S.F., Homewoods Rd., 2.8km W of Knodingbul Rd., 690m, 31°37’S, 152°7’E, 4.ii–9.iv.1993, 57CR, pitfall trap (M. Gray, G. Cassis), 1♂ in AMS; Bulga S.F., Pole Bridge Rd., 0.5km E of Knodingbul Rd., 690m, 31°37’S, 152°10’E, 4.ii–9.iv.1993, 57BG, pitfall trap (M. Gray, G. Cassis), 1♂, 2♀ in AMS; Byron Bay, 28°39’S, 153°37’E, xii.1904, 1 in SAM; Carrai S.F. 163A, Fife’s Knob Rd., about 4km<!--PageBreak--> from Fife’s Fire Trail, 740m, 30°54’S, 152°22’E, 4.ii–9.iv.1993, 38CG, pitfall trap (M. Gray, G. Cassis), 2♀ in AMS; Carrai SF 163B, Fife’s Knob Rd., about 2km from Fife’s Fire Trail, 800m, 30°54’S, 152°22’E, 4.ii–9.iv.1993, 38CR, pitfall trap (M. Gray, G. Cassis), 2♂ in AMS; Cheltenham, xi–xii.1949 (N.W. Rodd), 1♂ in AMS; Chichester S.F. (nr. Dungog), Hotel Ck.&amp; Bush Mill Rd., 500m, ANMT 777, 32°12’S, 151°43’E, gallery subtrop.rainfor., 16.i.1987, FMHD#87-154, berl., forest litter (A. Newton &amp; M. Thayer), 1♂, 1♀ in FMNH; Currowan S.F. (NW Nelligen), Wallaby For. Pres., 400m, ANMT 771, 35°33’S, 150°2’E, wet sclerophyll forest, 22.xii.1986–18.ii.1987, FMHD#86-658, window trap (A. Newton &amp; M. Thayer), 1♂ in FMNH; Dingo Tops For. Park, Dingo S. F., nw Wingham, 31°39’S, 152°8’E, rainforest, 8.i.1984, rainforest margin (G. Williams), 1♂ in ANIC; Dome Mountain, Richmond Ra. &amp; Yabbra S.F., 600–900m, 28°28’S, 152°43’E, subtropical rainforest sheltered slope, 11.xii.1988, pitfall trap DM3 (Smith, Hines, Pugh &amp; Webber), 1♂ in AMS; Dome Rd., approx. 2km W of Never Never Picnic Area, about 60m up small gully, 710m, 30°21’S, 152°47’E, 4.ii–9.iv.1933, 31AG, pitfall trap (M. Gray, G. Cassis), 2♂ in AMS; Dooragan N.P., Nth Brother Mtn., 450m, 31°39’S, 152°48’E, subtropical rainforest, 29.xii.1998–14.i.1999, malaise (G. Williams), 1♂ in AMS; 25.xi–26.xii.1999, malaise trap (G. &amp; T. Williams), 1♂ in AMS; Dorrigo, 30°19’S, 152°43’E (W. Heron), 1♂, 1 unsexed in SAM, 1♂, 1♀ in ANIC; Dorrigo N.P., 0.8 km NE Park HQ, 740m, ANMT 779, 30°22’S, 152°44’E, subtropical rainforest, 28.xii.1986, FMHD#86-685, berl., forest litter (A. Newton &amp; M. Thayer), 1♀ in FMNH; 28.xii.1986–15.i.1987, FMHD#86-683, window trap (A. Newton &amp; M. Thayer), 2♂ in FMNH; Dorrigo N.P., Wonga Walk, small stream below Tristiana Falls (adjacent to stream), 630m, 30°22’S, 152°43’E, 4.ii–9.iv.1993, 31BG, pitfall trap (M. Gray, G. Cassis), 1♀ in AMS; Dorrigo, 3000 ft [915m], [30°19’S, 152°43’E] (W. Heron), 1 in MCZ; East Kunderang Trail, 1.35km E of West Kunderang Trail, 890m, 30°48’S, 152°2’E, 4.ii–9.iv.1993, 39AM, pitfall trap (M. Gray, G. Cassis), 5♂, 4♀ in AMS; Enfield S.F. 163AS, Daisy Patch Fire Trail, 1.9km S of Enfield Rd., 1130m, 31°20’S, 151°54’E, 4.ii–9.iv.1993, 37BM, pitfall trap (M. Gray, G. Cassis), 1♂ in AMS; Enfield S.F. 163AS, Mummel Forest Rd., 7.6km N of jnct with Enfield Forest Rd., 1340m, 31°17’S, 151°51’E, 4.ii–9.iv.1993, 37AG, pitfall trap (M. Gray, G. Cassis), 4♂, 2♀ in AMS; Ewingar S.F. 2/3, Ewingar Ck., Elkhorn Rd., 640m, 29°5’S, 152°26’E, 4.ii–9.iv.1993, 12AG, pitfall (M. Gray, G. Cassis), 1♂ in AMS; Ewingar SF 11, tributary of Grasstree Ck. Junction with Nogrigar Rd., 720m, 29°8’S, 152°25’E, 4.ii–9.iv.1993, 12BG, pitfall trap (M. Gray, G. Cassis), 8♂ in AMS; Glen Innes (30 km east of), 12.xii.1976 (A. &amp; M. Walford-Huggins), 2♂, 1♀ in BMNH; Helensburgh, 34°10’S, 150°59’E, 4.i.1975, 1♀ in AMS; Intersection of Kunungra &amp; Berrico Rds., Chichester S.F. RM, 1000m, 32°6’S, 151°46’E, 4.ii–9.iv.1993, 35BG, pitfall trap (M. Gray, G. Cassis), 1♂ in AMS; Jenolan Caves, Nat. Park, 33°48’S, 150°1’E, 4.iii.1973 (S. &amp; M. Misko), 1♂ in ANIC; Karuah River crossing, Karuah River Rd., Chichester S.F., 300m, 32°6’S, 151°42’E, 4.ii–9.iv.1993, 35AG, pitfall trap (M. Gray, G. Cassis), 1♀ in AMS; Kempsey (near), McArthurs clearing, 31°4’S, 152°50’E, dry sclerophyll, 4.i.1963 (P. Aitken), 1♀ in SAM; Kioloa S.F., 35°35’S, 150°18’E, rainforest, 4–5.iii.1986, ANIC Berl. 1057, berl., leaf &amp; log <!--PageBreak-->litter (J. &amp; N. Lawrence), 1♂ in ANIC; Kioloa S.F., Durras Nth., 35°35’S, 150°18’E, 22.ii.1986 (C. Reid), 1♀ in ANIC; Lansdowne (3 km N), nr. Taree, 31°46’S, 152°32’E, riparian rainforest, 8.xi.1988, in compost on gully rainforest margin (G. Williams), 1♀ in ANIC; 5.xi.1988, in compost on gully rainforest margin (G. Williams), 1♂ in ANIC; Lilyvale, 34°10’S, 151°1’E, 11.iii.1972 [11:3:1972] (D.A. Doolan), 1♀ in AMS; 12.i.1975, 1♂, 1♀ in AMS; London Bridge S.F. 169, approx. 2.7km SW of London Bridge Lookout, 990m, 29°51’S, 152°13’E, 4.ii–9.iv.1993, 27CG, pitfall trap (M. Gray, G. Cassis), 1♂ in AMS; Lorien Wildlife Refuge, 3 km N Lansdowne/Taree, 31°46’S, 152°29’E, rainforest margin, 10–17.i.1988, malaise trap (G. Williams), 1♀ in AMS, 1♀ in ANIC, 1♀ in ZMUC; 1–7.ii.1988, malaise trap (G. Williams), 1♀ in ANIC; 6.i.1987/–/11.i.1987, Samp. 1, malaise trap (G. Williams), 1♀ in AMS; Lumeah Rd., 1.7km from Mt. Allyn Rd., Chichester S.F. 16, 970m, 32°6’S, 151°26’E, 4.ii–9.iv.1993, 36BG, pitfall trap (M. Gray, G. Cassis), 2♂ in AMS; Macksville, [30°43’S, 152°55’E], xii.1990 (Wachtel), 1♀ in NHMW; Macquarie Pass (top), 550m, 34°33’S, 150°38’E, 19.xii.1962 (E.S. Ross, D.Q. Cavagnaro), 1♂ in CAS; Macquarie Pass N.P., Clover Hill Rd., 290m, ANMT 773, 34°34’S, 150°39’E, subtropical rainforest, 23.xii.1986–18.i.1987, FMHD#86-663, window trap (A. Newton &amp; M. Thayer), 1♂, 1♀ in FMNH; Macquarie Pass N.P., NW corner, 490m, ANMT 772, 34°33’S, 150°39’E, subtropical rainforest, 23.xii.1986, FMHD#86-662, berl., forest litter (A. Newton &amp; M. Thayer), 2♀ in FMNH; 23.xii.1986–18.i.1987, FMHD#86-661, carrion trap (squid) (A. Newton &amp; M. Thayer), 1♀ in FMNH; 18.i.1987, flying to shaded rocks, midday (A. Newton &amp; M. Thayer), 1♂ in FMNH, 1♂ in ZMUC; Marengo S.F. 2/3, 0.5km NE along Foamy Ck. Rd. from Chaelundi Rd., 1200m, 30°7’S, 152°24’E, 4.ii.–9.iv.1993, 24BM, pitfall trap (M. Gray, G. Cassis), 3♂, 1♀ in AMS; Marengo S.F. 6/23, 0.4km ENE of jct. of Hardens &amp; Chaelundi Rds., 1290m, 30°8’S, 152°25’E, 4.ii–9.iv.1993, 24BR, pitfall trap (M. Gray, G. Cassis), 1♂ in AMS; Mountain trail, 2.1km S from intersection with Kunungra Rd. on SE side of ford over Kunungra R., 180m, 32°8’S, 151°45’E, 4.ii–9.iv.1993, 35CG, pitfall trap (M. Gray, G. Cassis), 1♂ in AMS; Mt. Allyn Rd., 300m E of Mt. Shellbrook Forest Rd., Chichester SF 46B, 580m, 32°9’S, 151°27’E, 4.ii–9.iv.1993, 36AG, pitfall trap (M. Gray, G. Cassis), 5♂, 1♀ in AMS; Mt. Boss S.F. 163A, N Plateau Rd., 3.5km from Plateau Beech Picnic Area, 1120m, 31°11’S, 152°20’E, 4.ii–9.iv.1993, 32BR, pitfall trap (M. Gray, G. Cassis), 1♀ in AMS; Mt. Boss S.F. 17, N Plateau Rd., 1.5km by track from Plateau Beech Picnic Area, 1120m, 31°10’S, 152°19’E, 4.ii–9.iv.1993, 32BM, pitfall trap (M. Gray, G. Cassis), 3♂ in AMS; Mt. Boss S.F. 17, small gully near Plateau Beech Picnic area, end of Plateau Rd., 1040m, 31°10’S, 152°19’E, 4.ii–9.iv.1993, 38BG, pitfall trap (M. Gray, G. Cassis), 2♂, 1♀ in AMS; Mt. Boss S.F. 2, Rimau Rd., about 13.8km E of Cockera Wombeeba Rd., 760m, 31°11’S, 152°22’E, 4.ii–9.iv.1993, 32CR, pitfall trap (M. Gray, G. Cassis), 1♂ in AMS; Mt. Boss S.F. 47, Rimau Rd., about 11.2km E of Cockera Wombeeba Rd., 690m, 31°11’S, 152°21’E, 4.ii–9.iv.1993, 32CM, pitfall trap (M. Gray, G. Cassis), 1♀ in AMS; Mt. Corricudgy, 1200m, 32°50’S, 150°21’E [in error on label as 30°50’S, 149°43’E], forest, 12.xii.1982, E-Y AU 39, beaten in forest (S. Endrödy-Younga), 1 in TMSA; 11.xii.1982, E-Y AU 38, logs and bark (S. E<!--PageBreak-->ndrödy-Younga), 1 in TMSA; Mt. Hyland N.R. 3/11, 0.9km S along Chaelundi Rd. from Big Bull Ck. Rd., 1080m, 30°9’S, 152°27’E, 4.ii–9.iv.1993, 24AR, pitfall trap (M. Gray, G. Cassis), 8♂, 5♀ in AMS; Mt. Hyland N.R. 3/11, 1.9km N along Chaelundi Rd. from Big Bull Ck. Rd., 1160m, 30°8’S, 152°26’E, 4.ii–9.iv.1993, 24AM, pitfall trap (M. Gray, G. Cassis), 1♂, 2♀ in AMS; Mt. Hyland N.R. 3/11, Obeloe Ck., 2.0km SW along Obeloe Rd. from Chaelundi Rd., 910m, 30°9’S, 152°27’E, 4.ii–9.iv.1993, 24AG, pitfall trap (M. Gray, G. Cassis), 25♂, 10♀ in AMS, 1♂ in FMNH; Mt. Hyland N.R., NW of Dorrigo, 30°9’S, 152°26’E, cool temperate rainforest, 25.i.1996, under log (G. &amp; B. Williams), 1♀ in AMS; Mt. Hyland N.R., Obeloe Rd., NW of Dorrigo, 30°9’S, 152°26’E, margin of subtropical rainforest, 25.i.1996 (G. &amp; B. Williams), 1♂ in AMS; NE facing slope above Kunderang Station Ck., 410m, 30°48’S, 152°6’E, 4.ii–9.iv.1993, 39BR, pitfall trap (M. Gray, G. Cassis), 2♂ in AMS; New England N.P., 30°29’S, 152°30’E, woodland, 25.i.1979, on rat carcass (S.A. Harrington), 1♀ in ANIC; New England N.P. 17, Cliffs Trail (top end), about 3km S of Point Lookout, 1350m, 30°31’S, 152°23’E, 4.ii–9.iv.1993, 33AM, pitfall trap (M. Gray, G. Cassis), 2♂; New England N.P., Cliffs Trail (top end), 1350m, 30°30’S, 152°23’E, 4.ii–9.iv.1993, 33AR, pitfall trap (M. Gray, G. Cassis), 16♂, 2♀ in AMS; New England N.P., Cliffs Trail about 2km S of gate from Pt. Lookout Rd., 1300m, 30°30’S, 152°23’E, 4.ii–9.iv.1993, 33AG, pitfall trap (M. Gray, G. Cassis), 7♂, 1♀ in AMS; New England N.P., Toms Cabin, 30°30’S, 152°24’E, 12–24.ii.1984, Malaise trap (I.D. Naumann), 1♀ in ANIC; Nightcap N.P., Mt. Nardi, Newton Dr., 700m, ANMT 791, 28°33’S, 153°17’E, warm-temperate rainfor., 4.i.1987, FMHD#87-179, berl., forest litter (A. Newton &amp; M. Thayer), 2♂, 1♀ in FMNH; O’Sullivan’s Gap F. P., VWHL-216, 32°21’S, 152°15’E, wet sclerophyll forest, flood refuse (V.W.H. Lorimer), 1♂, 1♀ in Lorimer; Ramornie S.F. 74A, Track off Mt. Tindal Rd., 200m, 29°42’S, 152°38’E, 4.ii–9.iv.1993, 20BM, pitfall trap (M. Gray, G. Cassis), 3♂ in AMS; Richmond Range S.F., Cambridge Plateau, 300–600m, 28°47’S, 152°45’E, subtropical rainforest exposed slope, 17.xii.1988, Pitfall trap CP6 (Smith, Hines, Pugh &amp; Webber), 1♂ in AMS; Richmond R., 28°45’S, 153°0’E, 1♂, 1♀ in BMNH; Royal N.P., Palm Gully, off Lady Wakehurst Dr., 80m, ANMT 774, 34°9’S, 151°2’E, subtropical rainforest, 25.xii.1986–17.i.1987, FMHD#86-667, window trap (A. Newton &amp; M. Thayer), 1♂ in FMNH; Solferino Ck., track off Lionsville Rd., Ewingar S.F., 520m, 29°10’S, 152°26’E, 4.ii–9.iv.1993, 12CG, pitfall trap (M. Gray, G. Cassis), 1♂ in AMS; Styx River S.F. 163 &amp; 17, off Cunnawarra Trail, Cunnawarra Ck. (800m N), 950m, 30°33’S, 152°19’E, 4.ii–9.iv.1993, 33CG, pitfall trap (M. Gray, G. Cassis), 2♂ in AMS; Styx River S.F. 163, bottom end of Cliffs Trail, Oxley Rd. (about 1.3km NE), 1080m, 30°33’S, 152°20’E, 4.ii–9.iv.1993, 33BR, pitfall trap (M. Gray, G. Cassis), 1♂, 1♀ in AMS; Styx River S.F. 163, off Cunnawarra Trail, 1130m, 30°32’S, 152°20’E, 4.ii–9.iv.1993, 33CR, pitfall trap (M. Gray, G. Cassis), 2♂, 1♀ in AMS; Styx River S.F. 17, bottom end of Cliffs Trail, Oxley Rd. (about 2.8km NE), 1130m, 30°33’S, 152°21’E, 4.ii–9.iv.1993, 33BM, pitfall trap (M. Gray, G. Cassis), 1♀ in AMS; Swerly branch of Kunderang Station Ck., 310m, 30°48’S, 152°6’E, 4.ii–9.iv.1993, 39BG, pitfall trap (M. Gray, G. Cassis), 3♂, 2♀ in AMS; ‘Tuglo’, 48 km N of Singleton (32 <!--PageBreak-->33 151 10), 32°10’S, 151°10’E, i.1977, pit trap (M. Gray), 1♂ in AMS; Tweed Range, 800–900m, 28°32’S, 153°16’E, subtropical rainforest, 21.ii.1989, pitfall trap T2.52 (Smith, Hines, Pugh &amp; Webber), 1♂ in AMS; Unumgar S.F. (nr. Grevillia), Coxs Rd., 580m, ANMT 789, 28°27’S, 152°45’E, subtropical rainforest, 2–11.i.1987, FMHD#87-175, window trap (A. Newton &amp; M. Thayer), 1♂ in FMNH; Urbenville-Legume Rd, gully in middle of Toolom Scrub flora reserve, 715m, 28°28’S, 152°23’E, 4.ii–9.iv.1993, 01AG, pitfall trap (M. Gray, G. Cassis), 1♀ in AMS; Washpool N.P., Cedar Ck., Cedar Trail, 920m, 29°28’S, 152°20’E, 4.ii–9.iv.1993, 17CG, pitfall trap (M. Gray, G. Cassis), 2♂, 3♀ in AMS; Washpool N.P., track off Cedar Trail, 890m, 29°28’S, 152°20’E, 4.ii–9.iv.1993, 17CR, pitfall trap (M. Gray, G. Cassis), 1♂ in AMS; Washpool N.P., track off Cedar Trail, 950m, 29°28’S, 152°20’E, 4.ii–9.iv.1993, 17CM, pitfall trap (M. Gray, G. Cassis), 21♂, 3♀ in AMS; Washpool S.F., 29°19’S, 152°24’E, 22.ii–9.iii.1992, FN 5081, pit trap; trap 2 (M. Gray &amp; P. Croft), 1♀ in AMS; Washpool S.F., Coombadjah, 29°30’S, 152°19’E, 9.ii.1982, pit trap (C. Horseman), 1♂ in AMS; Wild Cattle Creek S. F., 30°14’S, 152°45’E, wet sclerophyll forest, 29.iii–30.v.1993, VWHL-381, pitfall trap (bait: human dung) (V.W.H. Lorimer), 1♀ in Lorimer; Wingham, 31°51’S, 152°22’E, 1933, 1♀ in AMS; Wonga Walk, about 600m N of Tristiana Falls, Dorrigo N.P., 730m, 30°22’S, 152°43’E, 4.ii–9.iv.1993, 31BM, pitfall trap (M. Gray, G. Cassis), 3♂, 2♀ in AMS; Wonga Walk, nr. Hardwood Lookout, about 200m SW of Hardwood Lookout, Dorrigo N.P., 630m, 30°22’S, 152°44’E, 4.ii–9.iv.1993, 31BR, pitfall trap (M. Gray, G. Cassis), 3♂ in AMS; Woronora Dam Catchment, Fire Rd. No. 9, 34°11’S, 150°54’E, 8–12.xii.1999, HS STH SYD. -12, pitfalls (M. Gray, G. Milledge &amp; H. Smith), 1♂ in AMS; Yabbra S.F., Yabbra Scrub, 300–600m, 28°38’S, 152°30’E, dry subtropical rainforest, sheltered gully, 14.xii.1988, pitfall trap Y6 (Smith, Hines, Pugh &amp; Webber), 1♂ in AMS; <bold>Queensland:</bold> Joalah Nat. Park, rainforest, 380 m, 14.iii.1973, 1♀ in ZMUC; 27°55’S, 153°12’E Cunningham’s Gap, 790m, 28°3’S, 152°24’E, rainforest, 6.i–1.iii.1992, intercept (D.J. Cook), 1♀ in QM; Fletcher, S. Q., 20.xi.1965 (E. Fulton), in QM; Lamington N.P., 6–10.ii.1961 (F.A. Perkins), 1♀ in UQIC; 28.i–3.ii.1963 (G. Monteith), 1♀ in UQIC; Lower Coomera, 350m, 28°11’S, 153°11’E, 9.i–6.iv.1995, intercept trap (G. Monteith), 1♂, 1♀ in QM; 3.xii.1994–9.i.1995, pitfall trap (G. Monteith &amp; H. Janetzki), 1♀ in QM; Mistake Mtns. (Middle), via Goomburra, 950m, 1976–1977, pitfall 75 (G.B. &amp; S.R. Monteith), 1♂, 2♀ in QM; Montville (C. Deane), 1♀ in UQIC; Mt. Barney, 29.xii.1961 (J. Bryan), 1♂ in UQIC; Mt. Glorious, 27°19.9’S, 152°45.48’E, rainforest, 5.i.1974, pitfall No. 1, 1♂ in UQIC; Mt. Glorious, 27°19.9’S, 152°45.48’E, 10–31.i.1982, Malaise trap (T. Hiller), 1♂ in QDPC; Mt. Huntley, 1260m, 28°8’S, 152°26’E, 20.xii.1992–??.iii.1993, intercept &amp; pitfall (G. Monteith), 1♂ in QM; Mt. Superbus Summit, 1300m, rainforest, 8.ii–12.iii.1990, pitfall traps (Monteith, Thompson &amp; Janetzki), 1♂ in QM; Mt. Tambourine, 27°55’S, 153°10’E, 2.i.1972 (P. Allsopp), 1♂ in QDPC; National Park, xii.1921 (H. Hacker), in QM; Springbrook Repeater, 1000m, 28°15’S, 153°16’E, Rf, 21.xii.1996 (G.B. Monteith), 1♂ in QM; Sunday Ck., Conondale Ra., 900m, 26°43’S, 152°34’E, rainforest, 29.xi.1991–7.i.1992, intercept (D.J. Cook), 1♂ in QM; Tambourine Mt.,<!--PageBreak--> 27°55’S, 153°10’E (C. Deane), 1♀ in UQIC; Upper Cedar Ck., via Samford, 3.i.1963 (T. Brooks), 1♂ in BPBM.</p></tp:treatment-sec><tp:treatment-sec sec-type="Description"><title>Description.</title><p>HW: 3.1–3.9; PL: 2.9–3.5; PW: 3.1–3.7; EL: 3.4–4.1; EW: 3.6–4.2. Total length of the body 16–18 mm.</p><p>Head, pronotum and elytra metallic green, brassy or metallic purplish, abdomen dark brown to black, without strong metallic reflection, often with pale brown apical margin of tergite VII (fifth visible) and (or) pale brown apical part of tergite IV (second visible); humeri of elytra laterally (often) and stripe along elytral suture (seldom) pale brown; appendages brown. Disc of head and pronotum without punctuation or pubescence, their surfaces with reticulate microsculpture forming isodiametric mesh. Elytra with dense punctuation and black pubescence, interspaces with weak irregular (not isodiametric) microsculpture. Head, pronotum and elytra somewhat dull, elytra glossy.</p><p>Head considerably wider than long, with rounded but very distinct hind angles, tempora slightly shorter than eye (in lateral view). Antennae moderately long, with antennomeres VIII–X about as long as wide, not transverse.</p><p>Pronotum slightly wider than long, about as wide as head; pronotal anterior angles rounded but distinct, posterior broadly rounded, poorly distinct; pronotum widest along middle third of its length, slightly converging anteriad and posteriad. Pronotal hypomera not inflexed, visible from lateral view.</p><p>Elytron elongate, longer than pronotum.</p><p>Wings well developed.</p><p>Abdominal tergites IV–VI (second to fourth visible) with very shallow transverse impression in basal part; tergite VII (fifth visible) with whitish seam at apical margin. Abdominal terga without vague longitudinal elevation along midline.</p><p>Male (<xref ref-type="fig" rid="F5">Figs 30–33</xref>). Aedeagus with paramere narrowing apically, apical half of the paramere narrower than median lobe (in dorsal or ventral view); paramere slightly notched at the apex.</p></tp:treatment-sec><tp:treatment-sec sec-type="Comparison"><title>Comparison.</title><p><tp:taxon-name>Antimerus punctipennis</tp:taxon-name> is most similar to its sister species, <tp:taxon-name>Antimerus smaragdinus</tp:taxon-name>, from which it differs externally in the presence of brownish humeral spots on the elytra and absence of vague midlongitudinal elevations on abdominal tergites IV–VI (second to fourth visible). Aedeagi of both species are very similar, the former however having a slightly more pointed apex of the paramere (in dorsal or ventral view, cf. <xref ref-type="fig" rid="F5">Figs 32</xref> and <xref ref-type="fig" rid="F5">29</xref>). For differences of <tp:taxon-name>Antimerus punctipennis</tp:taxon-name> from <tp:taxon-name>Antimerus metallicus</tp:taxon-name>, another very similar species, see the latter below.</p></tp:treatment-sec><tp:treatment-sec sec-type="Distribution and bionomics"><title>Distribution and bionomics.</title><p><tp:taxon-name>Antimerus punctipennis</tp:taxon-name> is the most common species of the genus, distributed in eastern Australia from the south of Queensland to the south of New South Wales. In the southeastern corner of New South Wales its distribution abuts that of <tp:taxon-name>Antimerus smaragdinus</tp:taxon-name> (<xref ref-type="fig" rid="F9">Fig. 55</xref>, A, squares – <tp:taxon-name>Antimerus punctipennis</tp:taxon-name>, triangles – <tp:taxon-name>Antimerus smaragdinus</tp:taxon-name>), but these sister species are apparently completely allopatric. All adult specimens of <tp:taxon-name>Antimerus punctipennis</tp:taxon-name> were collected in various types of temperate to tropical forests, especially in rainforests but also in wet to dry sclerophyll forests, at elevations from 80 to 1350 m, mostly on the ground, by pitfall traps or by sifting leaf litter. Some specimens came to flight intercept traps (e.g., <xref ref-type="fig" rid="F10">Fig. 56</xref>), Malaise traps, or were hand <!--PageBreak-->collected from logs and by beating tree branches; two were collected while flying to shaded rocks at the edge of a clearing at midday. All presumed larvae of this species (see below) were collected from forest leaf litter. The available sample suggests that <tp:taxon-name>Antimerus punctipennis</tp:taxon-name> is mostly confined to living on the ground with the ability to climb tree trunks and possibly branches, or other vegetation.</p></tp:treatment-sec><tp:treatment-sec sec-type="Notes on lectotype designation"><title>Notes on lectotype designation.</title><p>In the original description of <tp:taxon-name>Antimerus punctipennis</tp:taxon-name> there is no clear indication about the number of specimens examined; the type locality and collector (“Gosford, N.S.W., A.M. Lea”) is the only information available from this description. To unambiguously fix the identity of this species, a male syntype from Gosford in SAM is here designated as lectotype. This is the only specimen we have seen from this locality in SAM or elsewhere, so we have not been able to recognize any paralectotypes, although Lea (1906: 195) stated “I have seen this species in several collections under the name of <tp:taxon-name>Antimerus smaragdinus</tp:taxon-name>, and had it so named myself ….”</p></tp:treatment-sec><tp:treatment-sec><!--Section generated to contain objects referenced in tp:taxon-treatment.--><fig id="F2" position="float" orientation="portrait"><label>Figures 9–14.</label><caption><p>Species of <tp:taxon-name>Antimerus</tp:taxon-name>, habitus: <bold>9</bold> <tp:taxon-name>Antimerus auricomus</tp:taxon-name> <bold>10</bold> <tp:taxon-name>Antimerus posttibialis</tp:taxon-name> <bold>11</bold> <tp:taxon-name>Antimerus smaragdinus</tp:taxon-name> <bold>12, 13</bold> <tp:taxon-name>Antimerus punctipennis</tp:taxon-name> <bold>14</bold> <tp:taxon-name>Antimerus metallicus</tp:taxon-name>. Scale bars equal 1 mm.</p></caption><graphic xmlns:xlink="http://www.w3.org/1999/xlink" xlink:href="ZooKeys-067-021-g002.jpg" position="float" orientation="portrait" xlink:type="simple"/></fig><fig id="F5" position="float" orientation="portrait"><label>Figures 27–34.</label><caption><p>Species of <tp:taxon-name>Antimerus</tp:taxon-name>, aedeagi: <bold>27–29</bold> <italic>smaragdinus</italic> <bold>30–33</bold> <italic>punctipennis</italic> <bold>34</bold> <italic>metallicus</italic> <bold>27, 30</bold> aedeagus laterally <bold>28, 31</bold> aedeagus dorsally (parameral side) <bold>29, 32</bold> apical portion of paramere, underside <bold>33, 34</bold> sclerite of the internal sac.</p></caption><graphic xmlns:xlink="http://www.w3.org/1999/xlink" xlink:href="ZooKeys-067-021-g005.jpg" position="float" orientation="portrait" xlink:type="simple"/></fig><fig id="F9" position="float" orientation="portrait"><label>Figure 55.</label><caption><p>Distribution of <tp:taxon-name>Antimerus</tp:taxon-name> (A, B, C) and <tp:taxon-name>Lonia</tp:taxon-name> (D), black symbols – adults, white symbols – larvae: <bold>A</bold> <tp:taxon-name>Antimerus punctipennis</tp:taxon-name> group: <tp:taxon-name>Antimerus metallicus</tp:taxon-name> (circles), <tp:taxon-name>Antimerus punctipennis</tp:taxon-name> (squares) and <tp:taxon-name>Antimerus smaragdinus</tp:taxon-name> (triangles) <bold>B</bold> <tp:taxon-name>Antimerus jamesrodmani</tp:taxon-name> group: <tp:taxon-name>Antimerus gracilis</tp:taxon-name> (square), <tp:taxon-name>Antimerus jamesrodmani</tp:taxon-name> (triangle) and <tp:taxon-name>Antimerus bellus</tp:taxon-name> (circles) <bold>C</bold> <tp:taxon-name>Antimerus auricomus</tp:taxon-name> group: <tp:taxon-name>Antimerus posttibialis</tp:taxon-name> (triangles) and <tp:taxon-name>Antimerus auricomus</tp:taxon-name> (circles), and <tp:taxon-name>Antimerus monteithi</tp:taxon-name> group: <tp:taxon-name>Antimerus monteithi</tp:taxon-name> (squares) <bold>D</bold> <tp:taxon-name>Lonia regalis</tp:taxon-name> (circles).</p></caption><graphic xmlns:xlink="http://www.w3.org/1999/xlink" xlink:href="ZooKeys-067-021-g009.jpg" position="float" orientation="portrait" xlink:type="simple"/></fig><fig id="F10" position="float" orientation="portrait"><label>Figure 56.</label><caption><p>Habitat of <tp:taxon-name>Antimerus</tp:taxon-name>. Flight intercept trap in warm temperate rainforest at 1000 m elevation in Border Ranges National Park (near junction of Tweed Range and Brindle Creek Roads), northern New South Wales. Four males of <tp:taxon-name>Antimerus punctipennis</tp:taxon-name> were collected in this trap and one female found in adjacent leaf litter, in early January. Ten first-instar larvae attributed to this species were found at three nearby sites in the park, in leaf litter of similar or subtropical rainforest, at 600–1050 m elevation, in late February–early March (photo: A.F. Newton).</p></caption><graphic xmlns:xlink="http://www.w3.org/1999/xlink" xlink:href="ZooKeys-067-021-g010.jpg" position="float" orientation="portrait" xlink:type="simple"/></fig></tp:treatment-sec><ref-list><ref id="B14"><mixed-citation xmlns:xlink="http://www.w3.org/1999/xlink" xlink:type="simple"><person-group><name name-style="western"><surname>Lea</surname><given-names>AM</given-names></name></person-group> (<year>1906</year>) <article-title>Descriptions of new species of Australian Coleoptera. Part VIII</article-title>. <source>Proceedings of the Linnean Society of New South Wales</source><volume>31</volume>: <fpage>195</fpage>–<lpage>227</lpage>, pl. 18.</mixed-citation></ref></ref-list></tp:taxon-treatment>
