# Supplementary material for: Revision of the rove beetle genus Antimerus (Coleoptera, Staphylinidae, Staphylininae), a puzzling endemic Australian lineage of the tribe Staphylinini
Source: Zookeys. 2010 Nov 10;(67):21–63. doi: 10.3897/zookeys.67.704 (PMC3088419; doi:10.3897/zookeys.67.704)
Supplement: XML Treatment for Antimerus gracilis [file zookeys.67.704-treatment9.xml]

<!DOCTYPE tp:taxon-treatment
  PUBLIC "-//TaxonX//DTD Taxonomic Treatment Publishing DTD v0 20100105//EN" "tax-treatment-NSO.dtd">
<tp:taxon-treatment xmlns:tp="http://www.plazi.org/taxpub"><tp:treatment-meta><mixed-citation publication-type="journal"><person-group><name><surname>Solodovnikov</surname><given-names>A.</given-names></name><name><surname>Newton</surname><given-names>A. F.</given-names></name></person-group><article-title>Revision of the rove beetle genus <italic>Antimerus</italic> (Coleoptera, Staphylinidae, Staphylininae), a puzzling endemic Australian lineage of the tribe Staphylinini</article-title><source>Zookeys</source><day>10</day><month>11</month><year>2010</year><volume>2010</volume><issue>67</issue><fpage>21</fpage><lpage>63</lpage><pub-id pub-id-type="doi">10.3897/zookeys.67.704</pub-id></mixed-citation></tp:treatment-meta><tp:nomenclature><tp:taxon-name>
                    	<tp:taxon-name-part taxon-name-part-type="genus">Antimerus</tp:taxon-name-part>
                    	<tp:taxon-name-part taxon-name-part-type="species">gracilis</tp:taxon-name-part>
	                    <object-id xmlns:xlink="http://www.w3.org/1999/xlink" xlink:type="simple">urn:lsid:zoobank.org:act:642AE774-3ED6-4B55-89A5-A69C2C283E42</object-id>
                    </tp:taxon-name><tp:taxon-status xmlns:xlink="http://www.w3.org/1999/xlink" xlink:type="simple">sp. n.</tp:taxon-status><xref ref-type="fig" rid="F3">Fig. 18</xref></tp:nomenclature><tp:treatment-sec sec-type="Type locality"><title>Type locality:</title><p>Australia: Queensland:Bellenden Ker, 1994 Crash site, 1325m, 17°16’S, 145°51’E</p></tp:treatment-sec><tp:treatment-sec sec-type="Material examined"><title>Material examined.</title><p><bold>AUSTRALIA: Queensland:</bold> Holotype, pinned, genitalia not dissected, with labels: “NEQ17°16’S X 145°51’E / Bellenden Ker, 1994/ Crash site. 1 Dec. 1998/ G. Monteith. Pyrethrum/ trees. 1325m 1992”, “QUEENSLAND/ MUSEUM LOAN/ DATE: Sept. 2004/ No. LE 04.51”, “FMNH-INS/ 0000 019 173”, “Antimerus/ n. sp.4/ det. A. Newton 2004”, “HOLOTYPE/ Antimerus/ gracilis sp.n./ A. Solodovnikov des. 2006” , ♀ in QM.</p></tp:treatment-sec><tp:treatment-sec sec-type="Description"><title>Description.</title><p>Measurements (holotype): HL: 1.8; HW: 2.6; PL: 2.4; PW: 2.5; EL: 3.1; EW: 3.3. Total length of the body: 15 mm.</p><p>Head and pronotum metallic green, with slight brassy reflection, very glossy; elytra, on disc dark brown with bluish metallic reflection, but at shoulders, in epipleural areas, along suture and apical margins brown, without metallic reflection; abdomen dark brown except for orange apex (apical part of segment VII and entire segment VIII (fifth and sixth visible) orange); legs dark brown; antennae paler. Disc of head and pronotum without punctuation or pubescence, their surfaces with microsculpture of transverse waves and faint micropunctuation. Elytra with sparse punctuation and brown to black pubescence, interspaces without distinct microsculpture. Abdomen moderately densely punctuated, without distinct metallic reflection, with brown to black pubescence.</p><p>Head wider than long, with tempora strongly tapered towards relatively narrow neck, about as long as eye (in lateral view) forming poorly distinct broadly rounded hind angles; neck not delimited from head dorsally. Antennae with antennomeres VIII–X distinctly wider than long, transverse.</p><p>Pronotum about as wide as long, and about as wide as head; pronotal anterior and posterior angles rounded but distinct; pronotum widest in the area of its middle, <!--PageBreak-->its sides very gradually converging posteriad, and more strongly converging anteriad. Pronotal hypomera inflexed, but slightly visible from lateral view.</p><p>Elytron elongate, longer than pronotum.</p><p>Wings well developed.</p><p>Abdominal tergites III–V (first to third visible) with moderately deep transverse impression in basal part; tergite VII (fifth visible) with whitish seam at apical margin.</p><p>Male unknown.</p></tp:treatment-sec><tp:treatment-sec sec-type="Comparison"><title>Comparison.</title><p><tp:taxon-name>Antimerus gracilis</tp:taxon-name> is most similar to <tp:taxon-name>Antimerus jamesrodmani</tp:taxon-name>, from which it differs in coloration (cf. <xref ref-type="fig" rid="F3">Figs 18</xref> and <xref ref-type="fig" rid="F3">16</xref>) and in the slightly more pronounced posterior angles of the head. From <tp:taxon-name>Antimerus bellus</tp:taxon-name>, another similar species, <tp:taxon-name>Antimerus gracilis</tp:taxon-name> also differs in coloration of the body (cf. <xref ref-type="fig" rid="F3">Figs 18</xref> and <xref ref-type="fig" rid="F3">17</xref>).</p></tp:treatment-sec><tp:treatment-sec sec-type="Distribution and bionomics"><title>Distribution and bionomics.</title><p><tp:taxon-name>Antimerus gracilis</tp:taxon-name> is known only from the type locality in northeastern Queensland (<xref ref-type="fig" rid="F9">Fig. 55</xref>, B, square). The only available specimen was collected by low-scale fogging of trees from the ground, in the forest at the elevation 1325 m.</p></tp:treatment-sec><tp:treatment-sec sec-type="Etymology"><title>Etymology.</title><p>The name of the new species is from the Latin adjective <italic>gracilis</italic>, or slender.</p></tp:treatment-sec><tp:treatment-sec><!--Section generated to contain objects referenced in tp:taxon-treatment.--><fig id="F3" position="float" orientation="portrait"><label>Figures 15–20.</label><caption><p>Species of <tp:taxon-name>Antimerus</tp:taxon-name>, adults and larva, and <tp:taxon-name>Lonia regalis</tp:taxon-name>: <bold>15–18</bold> <tp:taxon-name>Antimerus</tp:taxon-name>, adults: <bold>15</bold> <tp:taxon-name>Antimerus monteithi</tp:taxon-name> <bold>16</bold> <tp:taxon-name>Antimerus jamesrodmani</tp:taxon-name> <bold>17</bold> <tp:taxon-name>Antimerus bellus</tp:taxon-name> <bold>18</bold> <tp:taxon-name>Antimerus gracilis</tp:taxon-name> <bold>19</bold> <tp:taxon-name>Antimerus punctipennis</tp:taxon-name>, presumed larva (instar III) <bold>20</bold> <tp:taxon-name>Lonia regalis</tp:taxon-name>. Scale bars equal 1 mm.</p></caption><graphic xmlns:xlink="http://www.w3.org/1999/xlink" xlink:href="ZooKeys-067-021-g003.jpg" position="float" orientation="portrait" xlink:type="simple"/></fig><fig id="F9" position="float" orientation="portrait"><label>Figure 55.</label><caption><p>Distribution of <tp:taxon-name>Antimerus</tp:taxon-name> (A, B, C) and <tp:taxon-name>Lonia</tp:taxon-name> (D), black symbols – adults, white symbols – larvae: <bold>A</bold> <tp:taxon-name>Antimerus punctipennis</tp:taxon-name> group: <tp:taxon-name>Antimerus metallicus</tp:taxon-name> (circles), <tp:taxon-name>Antimerus punctipennis</tp:taxon-name> (squares) and <tp:taxon-name>Antimerus smaragdinus</tp:taxon-name> (triangles) <bold>B</bold> <tp:taxon-name>Antimerus jamesrodmani</tp:taxon-name> group: <tp:taxon-name>Antimerus gracilis</tp:taxon-name> (square), <tp:taxon-name>Antimerus jamesrodmani</tp:taxon-name> (triangle) and <tp:taxon-name>Antimerus bellus</tp:taxon-name> (circles) <bold>C</bold> <tp:taxon-name>Antimerus auricomus</tp:taxon-name> group: <tp:taxon-name>Antimerus posttibialis</tp:taxon-name> (triangles) and <tp:taxon-name>Antimerus auricomus</tp:taxon-name> (circles), and <tp:taxon-name>Antimerus monteithi</tp:taxon-name> group: <tp:taxon-name>Antimerus monteithi</tp:taxon-name> (squares) <bold>D</bold> <tp:taxon-name>Lonia regalis</tp:taxon-name> (circles).</p></caption><graphic xmlns:xlink="http://www.w3.org/1999/xlink" xlink:href="ZooKeys-067-021-g009.jpg" position="float" orientation="portrait" xlink:type="simple"/></fig></tp:treatment-sec></tp:taxon-treatment>
