# Supplementary material for: Revision of the rove beetle genus Antimerus (Coleoptera, Staphylinidae, Staphylininae), a puzzling endemic Australian lineage of the tribe Staphylinini
Source: Zookeys. 2010 Nov 10;(67):21–63. doi: 10.3897/zookeys.67.704 (PMC3088419; doi:10.3897/zookeys.67.704)
Supplement: XML Treatment for Antimerus monteithi [file zookeys.67.704-treatment10.xml]

<!DOCTYPE tp:taxon-treatment
  PUBLIC "-//TaxonX//DTD Taxonomic Treatment Publishing DTD v0 20100105//EN" "tax-treatment-NSO.dtd">
<tp:taxon-treatment xmlns:tp="http://www.plazi.org/taxpub"><tp:treatment-meta><mixed-citation publication-type="journal"><person-group><name><surname>Solodovnikov</surname><given-names>A.</given-names></name><name><surname>Newton</surname><given-names>A. F.</given-names></name></person-group><article-title>Revision of the rove beetle genus <italic>Antimerus</italic> (Coleoptera, Staphylinidae, Staphylininae), a puzzling endemic Australian lineage of the tribe Staphylinini</article-title><source>Zookeys</source><day>10</day><month>11</month><year>2010</year><volume>2010</volume><issue>67</issue><fpage>21</fpage><lpage>63</lpage><pub-id pub-id-type="doi">10.3897/zookeys.67.704</pub-id></mixed-citation></tp:treatment-meta><tp:nomenclature><tp:taxon-name>
                    	<tp:taxon-name-part taxon-name-part-type="genus">Antimerus</tp:taxon-name-part>
                    	<tp:taxon-name-part taxon-name-part-type="species">monteithi</tp:taxon-name-part>
	                    <object-id xmlns:xlink="http://www.w3.org/1999/xlink" xlink:type="simple">urn:lsid:zoobank.org:act:34CE4E42-068F-4827-ADE6-EB71196D11D9</object-id>
                    </tp:taxon-name><tp:taxon-status xmlns:xlink="http://www.w3.org/1999/xlink" xlink:type="simple">sp. n.</tp:taxon-status><xref ref-type="fig" rid="F3">Figs 15</xref><xref ref-type="fig" rid="F7">40–42</xref></tp:nomenclature><tp:treatment-sec sec-type="Type locality"><title>Type locality:</title><p>Australia: Queensland: Springbrook Repeater, 1000m, 28°14’S, 153°16’E</p></tp:treatment-sec><tp:treatment-sec sec-type="Material examined"><title>Material examined.</title><p><bold>AUSTRALIA: Queensland:</bold> Holotype, pinned, genitalia not dissected but aedeagus protruding from abdomen, with labels: “SEQ: 28°14’S x 153°16’E / Springbrook Repeater,/ 3 Oct-31 Dec 1997/. G. Monteith 1000m/ Rainfor. Intercept 5648”, “QUEENSLAND/ MUSEUM LOAN/ DATE: Sept. 2004/ No. LE 04.51”, “FMNH-INS/ 0000 019 175”, “Antimerus/ n.sp. 3/ det. A. Newton 2004”/ “HOLOTYPE/ Antimerus/ monteithi sp.n./ A. Solodovnikov des. 2006”, 1♂ in QM. Paratypes:Lamington N.P., Binna Burra, 18.xi.1982, on logs in rainforest (S. Endrödy-Younga), FMNH-INS 0000 019 999, 1♂ in TMSA; Lamington N.P., O’Reillys, Border Trail, 920–1000 m, 960m, 11.i.1991, under bark (Pollock &amp; Reichardt), FMNH-INS 0000 019 142, 1♀ in FMNH; <bold>New South Wales:</bold> Acacia Plateau &amp; Wilson’s Peak area - Koreelah St. For., &gt;900m, 28°16’S, 152°27’E, dry subtropical rainforest, exposed slope, 11.xii.1988, pitfall trap AP3 (Smith, Hines, Pugh &amp; Webber), 1♂ in AMS.</p></tp:treatment-sec><tp:treatment-sec sec-type="Description"><title>Description.</title><p>Measurements (n=3): HL: 1.8–2.6; HW: 2.5–3.0; PL: 2.3–2.7; PW: 2.8–3.3; EL: 3.0–3.3; EW: 2.9–3.3. Total length of the body: 13–15 mm.</p><p>Head and pronotum black, glossy but without metallic reflection; elytra blue-greenish, glossy, with strong metallic reflection; abdomen and appendages dark brown to black. Disc of head and pronotum without punctuation or pubescence,<!--PageBreak--> their surfaces with microsculpture of transverse waves and faint micropunctuation. Elytra with irregular, non-setiferous punctuation, glabrous with only a few long black macrosetae; interspaces between punctures without distinct microsculpture. Abdomen densely and moderately coarsely punctate, without metallic reflection, with brown to black pubescence; interspaces between punctures with distinct transverse microsculpture.</p><p>Head wider than long; tempora about as long as eye (in lateral view) forming distinct broadly rounded hind angles. Antennae with antennomeres VIII–X distinctly wider than long, transverse.</p><p>Pronotum distinctly transverse, obviously wider than long and about as wide as head; pronotal posterior and especially anterior angles very distinct; pronotum widest in the area near its posterior angles, gradually narrowing anteriad. Pronotal hypomera strongly inflexed, not visible from lateral view.</p><p>Elytron longer than pronotum, about as long as wide.</p><p>Wings well developed.</p><p>Abdominal tergites III–V (first to third visible) with slight transverse impression in basal part; tergite VII (fifth visible) with whitish seam at apical margin.</p><p>Male (<xref ref-type="fig" rid="F7">Figs 40–42</xref>). Aedeagus with paramere slightly narrower than median lobe (in dorsal view), distinctly bilobed; lobes separated by deep narrow incision.</p><fig id="F7" position="float" orientation="portrait"><label>Figures 40–42.</label><caption><p><tp:taxon-name>Antimerus monteithi</tp:taxon-name>, aedeagus: <bold>40</bold> aedeagus laterally <bold>41</bold> aedeagus dorsally (parameral side) <bold>42</bold> apical portion of paramere, underside.</p></caption><graphic xmlns:xlink="http://www.w3.org/1999/xlink" xlink:href="ZooKeys-067-021-g007.jpg" position="float" orientation="portrait" xlink:type="simple"/></fig></tp:treatment-sec><tp:treatment-sec sec-type="Comparison"><title>Comparison.</title><p><tp:taxon-name>Antimerus monteithi</tp:taxon-name> is a very distinct species, that can be easily distinguished from any other member of the genus by having completely glabrous elytra <!--PageBreak-->and a distinctly transverse pronotum with very distinct anterior angles, giving it a quediine-like appearance.</p></tp:treatment-sec><tp:treatment-sec sec-type="Distribution and bionomics"><title>Distribution and bionomics.</title><p><tp:taxon-name>Antimerus monteithi</tp:taxon-name> is known from four neighboring localities in the border area between southeastern Queensland and northeastern New South Wales (<xref ref-type="fig" rid="F9">Fig. 55</xref>, C, squares). All specimens were taken in the forest at an elevation of 900–1000 m. Two specimens were collected on logs or under tree bark, one by pitfall trap and one at a flight intercept trap.</p></tp:treatment-sec><tp:treatment-sec sec-type="Etymology"><title>Etymology.</title><p>We dedicate this species to our friend and colleague Geoff Monteith to acknowledge his great collecting effort in Australia, which has made significant material on <tp:taxon-name>Staphylinidae</tp:taxon-name> from this continent available for study. In particular, he collected the holotype of this peculiar species.</p></tp:treatment-sec><tp:treatment-sec><!--Section generated to contain objects referenced in tp:taxon-treatment.--><fig id="F3" position="float" orientation="portrait"><label>Figures 15–20.</label><caption><p>Species of <tp:taxon-name>Antimerus</tp:taxon-name>, adults and larva, and <tp:taxon-name>Lonia regalis</tp:taxon-name>: <bold>15–18</bold> <tp:taxon-name>Antimerus</tp:taxon-name>, adults: <bold>15</bold> <tp:taxon-name>Antimerus monteithi</tp:taxon-name> <bold>16</bold> <tp:taxon-name>Antimerus jamesrodmani</tp:taxon-name> <bold>17</bold> <tp:taxon-name>Antimerus bellus</tp:taxon-name> <bold>18</bold> <tp:taxon-name>Antimerus gracilis</tp:taxon-name> <bold>19</bold> <tp:taxon-name>Antimerus punctipennis</tp:taxon-name>, presumed larva (instar III) <bold>20</bold> <tp:taxon-name>Lonia regalis</tp:taxon-name>. Scale bars equal 1 mm.</p></caption><graphic xmlns:xlink="http://www.w3.org/1999/xlink" xlink:href="ZooKeys-067-021-g003.jpg" position="float" orientation="portrait" xlink:type="simple"/></fig><fig id="F9" position="float" orientation="portrait"><label>Figure 55.</label><caption><p>Distribution of <tp:taxon-name>Antimerus</tp:taxon-name> (A, B, C) and <tp:taxon-name>Lonia</tp:taxon-name> (D), black symbols – adults, white symbols – larvae: <bold>A</bold> <tp:taxon-name>Antimerus punctipennis</tp:taxon-name> group: <tp:taxon-name>Antimerus metallicus</tp:taxon-name> (circles), <tp:taxon-name>Antimerus punctipennis</tp:taxon-name> (squares) and <tp:taxon-name>Antimerus smaragdinus</tp:taxon-name> (triangles) <bold>B</bold> <tp:taxon-name>Antimerus jamesrodmani</tp:taxon-name> group: <tp:taxon-name>Antimerus gracilis</tp:taxon-name> (square), <tp:taxon-name>Antimerus jamesrodmani</tp:taxon-name> (triangle) and <tp:taxon-name>Antimerus bellus</tp:taxon-name> (circles) <bold>C</bold> <tp:taxon-name>Antimerus auricomus</tp:taxon-name> group: <tp:taxon-name>Antimerus posttibialis</tp:taxon-name> (triangles) and <tp:taxon-name>Antimerus auricomus</tp:taxon-name> (circles), and <tp:taxon-name>Antimerus monteithi</tp:taxon-name> group: <tp:taxon-name>Antimerus monteithi</tp:taxon-name> (squares) <bold>D</bold> <tp:taxon-name>Lonia regalis</tp:taxon-name> (circles).</p></caption><graphic xmlns:xlink="http://www.w3.org/1999/xlink" xlink:href="ZooKeys-067-021-g009.jpg" position="float" orientation="portrait" xlink:type="simple"/></fig></tp:treatment-sec></tp:taxon-treatment>
